# Supplementary material for: N,N′-Bis(3-phenyl­prop-2-en-1-yl­idene)-2,2′-disulfanediyldianiline
Source: Acta Crystallogr Sect E Struct Rep Online. 2010 Nov 27;66(Pt 12):o3307. doi: 10.1107/S160053681004821X (PMC3011374; doi:10.1107/S160053681004821X)
Supplement: Supplementary file 1 [file e-66-o3307-sup1.cif]

##############################################################################
###                                                                        ###
###        Electronic paper (Acta Crystallographica Section E)             ###
###                                                                        ###
##############################################################################
#                                                                            #
# This CIF contains the data in a paper accepted for publication in Acta     #
# Crystallographica Section E. It conforms to the requirements of Notes      #
# for Authors for Section E, and has been peer reviewed under the auspices   #
# of the IUCr Commission on Journals.                                        #
#                                                                            #
# Full details of the Crystallographic Information File format               #
# are given in the paper "The Crystallographic Information File (CIF):       #
# a New Standard Archive File for Crystallography" by S. R. Hall, F. H.      #
# Allen and I. D. Brown [Acta Cryst. (1991), A47, 655-685].                  #
#                                                                            #
# The current version of the core CIF dictionary is obtainable from          #
# ftp://ftp.iucr.org/pub/cif_core.dic. The current version number is 2.4.    #
#                                                                            #
# Software is freely available for graphical display of the structure(s) in  #
# this CIF.  For information consult the CIF home page http://www.iucr.org/  #
# cif/home.html                                                              #
#                                                                            #
# This file may be used for bona fide research purposes within the           #
# scientific community so long as proper attribution is given to the journal # 
# article from which it was obtained.                                        #
#                                                                            #
##############################################################################
                                             
data_I
_audit_creation_method     SHELXL97
_chemical_name_systematic
;
<i>N</i>,<i>N</i>'-Bis(3-phenylprop-2-en-1-ylidene)-2,2'-disulfanediyldianiline
;
_chemical_name_common     ?
_chemical_formula_moiety     'C30 H24 N2 S2'
_chemical_formula_sum     'C30 H24 N2 S2'
_chemical_formula_iupac     'C30 H24 N2 S2'
_chemical_formula_weight     476.63
_chemical_melting_point     435
_symmetry_cell_setting     monoclinic
_symmetry_space_group_name_H-M     'P 21/c'
loop_
    _symmetry_equiv_pos_as_xyz
    'x, y, z'
    '-x, y+1/2, -z+1/2'
    '-x, -y, -z'
    'x, -y-1/2, z-1/2'
_cell_length_a     20.2393(13)
_cell_length_b     9.1593(6)
_cell_length_c     13.5335(8)
_cell_angle_alpha     90.00
_cell_angle_beta     104.9950(10)
_cell_angle_gamma     90.00
_cell_volume     2423.4(3)
_cell_formula_units_Z     4
_cell_measurement_reflns_used     6928
_cell_measurement_theta_min     2.4565
_cell_measurement_theta_max     28.28
_cell_measurement_temperature     100(2)
_exptl_crystal_description     block
_exptl_crystal_colour     yellow
_exptl_crystal_size_max     0.35
_exptl_crystal_size_mid     0.31
_exptl_crystal_size_min     0.30
_exptl_crystal_density_diffrn     1.306
_exptl_crystal_density_method     'not measured'
_exptl_crystal_F_000     1000
_exptl_absorpt_coefficient_mu     0.242
_exptl_absorpt_correction_type     none
_exptl_absorpt_process_details     ?
_exptl_special_details
;
;
_diffrn_ambient_temperature     100(2)
_diffrn_radiation_type     MoK\a
_diffrn_radiation_wavelength     0.71073
_diffrn_radiation_source     'fine-focus sealed tube'
_diffrn_radiation_monochromator     graphite
_diffrn_measurement_device_type     'Bruker SMART CCD area-detector'
_diffrn_measurement_method     'phi and omega scans'
_diffrn_detector_area_resol_mean     ?
_diffrn_reflns_number     20381
_diffrn_reflns_av_R_equivalents     0.0412
_diffrn_reflns_av_sigmaI/netI     0.0398
_diffrn_reflns_theta_min     2.08
_diffrn_reflns_theta_max     28.27
_diffrn_reflns_theta_full     25.00
_diffrn_measured_fraction_theta_max     0.955
_diffrn_measured_fraction_theta_full     0.999
_diffrn_reflns_limit_h_min     -26
_diffrn_reflns_limit_h_max     26
_diffrn_reflns_limit_k_min     -12
_diffrn_reflns_limit_k_max     12
_diffrn_reflns_limit_l_min     -17
_diffrn_reflns_limit_l_max     17
_diffrn_standards_number     0
_diffrn_standards_interval_count     ?
_diffrn_standards_interval_time     0
_diffrn_standards_decay_%     0
_refine_special_details
;
Refinement of <i>F</i>^2^ against ALL reflections. The weighted <i>R</i>-factor
<i>wR</i> and goodness of fit <i>S</i> are based on <i>F</i>^2^, conventional
<i>R</i>-factors <i>R</i> are based on <i>F</i>, with <i>F</i> set to zero for
negative <i>F</i>^2^. The threshold expression of <i>F</i>^2^ >
\s(<i>F</i>^2^) is used only for calculating <i>R</i>-factors(gt) <i>etc</i>.
and is not relevant to the choice of reflections for refinement.
<i>R</i>-factors based on <i>F</i>^2^ are statistically about twice as large
as those based on <i>F</i>, and <i>R</i>- factors based on ALL data will be
even larger.
;
_reflns_number_total     5736
_reflns_number_gt     4962
_reflns_threshold_expression     I>2sigma(I)
_refine_ls_structure_factor_coef     Fsqd
_refine_ls_matrix_type     full
_refine_ls_R_factor_all     0.0559
_refine_ls_R_factor_gt     0.0468
_refine_ls_wR_factor_gt     0.1075
_refine_ls_wR_factor_ref     0.1121
_refine_ls_goodness_of_fit_ref     1.076
_refine_ls_restrained_S_all     1.076
_refine_ls_number_reflns     5736
_refine_ls_number_parameters     307
_refine_ls_number_restraints     0
_refine_ls_hydrogen_treatment     constr
_refine_ls_weighting_scheme     calc
_refine_ls_weighting_details
         'calc w=1/[\s^2^(Fo^2^)+(0.0595P)^2^+0.2559P] where P=(Fo^2^+2Fc^2^)/3'
_atom_sites_solution_hydrogens     geom
_atom_sites_solution_primary     direct
_atom_sites_solution_secondary     difmap
_refine_ls_shift/su_max     0.001
_refine_ls_shift/su_mean     0.000
_refine_diff_density_max     0.480
_refine_diff_density_min     -0.217
_refine_ls_extinction_method     none
_refine_ls_extinction_coef     ?
loop_
    _atom_type_symbol
    _atom_type_description
    _atom_type_scat_dispersion_real
    _atom_type_scat_dispersion_imag
    _atom_type_scat_source
    'C' 'C' 0.0033 0.0016
                         'International Tables Vol C Tables 4.2.6.8 and 6.1.1.4'
    'H' 'H' 0.0000 0.0000
                         'International Tables Vol C Tables 4.2.6.8 and 6.1.1.4'
    'N' 'N' 0.0061 0.0033
                         'International Tables Vol C Tables 4.2.6.8 and 6.1.1.4'
    'S' 'S' 0.1246 0.1234
                         'International Tables Vol C Tables 4.2.6.8 and 6.1.1.4'
_computing_data_collection     'SMART (Bruker, 2007)'
_computing_cell_refinement     'SAINT-Plus (Bruker, 2007)'
_computing_data_reduction     'SAINT-Plus (Bruker, 2007)'
_computing_structure_solution     'SHELXS97 (Sheldrick, 2008)'
_computing_structure_refinement     'SHELXL97 (Sheldrick, 2008)'
_computing_molecular_graphics     'SHELXTL (Sheldrick, 2008)'
_computing_publication_material     'SHELXTL (Sheldrick, 2008)'
loop_
    _atom_site_type_symbol
    _atom_site_label
    _atom_site_fract_x
    _atom_site_fract_y
    _atom_site_fract_z
    _atom_site_U_iso_or_equiv
    _atom_site_adp_type
    _atom_site_calc_flag
    _atom_site_refinement_flags
    _atom_site_occupancy
    _atom_site_disorder_assembly
    _atom_site_disorder_group
    C C1 0.38459(8) 1.25065(18) 0.51729(12) 0.0195(3) Uani d . 1 . .
    C C2 0.31992(8) 1.18586(17) 0.48098(12) 0.0180(3) Uani d . 1 . .
    C C3 0.26430(9) 1.23904(19) 0.51183(13) 0.0220(3) Uani d . 1 . .
    H H3 0.2206 1.1951 0.4875 0.026 Uiso calc R 1 . .
    C C4 0.27272(9) 1.3567(2) 0.57839(13) 0.0258(4) Uani d . 1 . .
    H H4 0.2347 1.3929 0.5998 0.031 Uiso calc R 1 . .
    C C5 0.33636(10) 1.4218(2) 0.61399(13) 0.0275(4) Uani d . 1 . .
    H H5 0.3416 1.5029 0.6592 0.033 Uiso calc R 1 . .
    C C6 0.39234(9) 1.36868(19) 0.58369(13) 0.0241(4) Uani d . 1 . .
    H H6 0.4359 1.4131 0.6084 0.029 Uiso calc R 1 . .
    C C7 0.46740(8) 1.24584(19) 0.42592(13) 0.0225(4) Uani d . 1 . .
    H H7 0.4539 1.3424 0.4040 0.027 Uiso calc R 1 . .
    C C8 0.51906(8) 1.17317(19) 0.38739(13) 0.0227(4) Uani d . 1 . .
    H H8 0.5395 1.0863 0.4198 0.027 Uiso calc R 1 . .
    C C9 0.53883(8) 1.22549(19) 0.30712(13) 0.0236(4) Uani d . 1 . .
    H H9 0.5202 1.3170 0.2809 0.028 Uiso calc R 1 . .
    C C10 0.58617(8) 1.15668(19) 0.25538(12) 0.0210(3) Uani d . 1 . .
    C C11 0.61820(9) 1.02313(19) 0.28774(13) 0.0227(4) Uani d . 1 . .
    H H11 0.6085 0.9733 0.3439 0.027 Uiso calc R 1 . .
    C C12 0.66411(9) 0.9628(2) 0.23856(14) 0.0266(4) Uani d . 1 . .
    H H12 0.6864 0.8734 0.2622 0.032 Uiso calc R 1 . .
    C C13 0.67738(9) 1.03311(19) 0.15495(14) 0.0252(4) Uani d . 1 . .
    H H13 0.7087 0.9920 0.1213 0.030 Uiso calc R 1 . .
    C C14 0.64471(9) 1.1634(2) 0.12084(13) 0.0251(4) Uani d . 1 . .
    H H14 0.6532 1.2108 0.0629 0.030 Uiso calc R 1 . .
    C C15 0.59981(9) 1.22491(19) 0.17048(13) 0.0235(4) Uani d . 1 . .
    H H15 0.5780 1.3147 0.1466 0.028 Uiso calc R 1 . .
    C C16 0.20139(8) 0.85527(17) 0.43037(12) 0.0177(3) Uani d . 1 . .
    C C17 0.13867(8) 0.78088(17) 0.39865(12) 0.0184(3) Uani d . 1 . .
    C C18 0.11973(8) 0.68668(18) 0.46757(13) 0.0221(4) Uani d . 1 . .
    H H18 0.0778 0.6346 0.4471 0.026 Uiso calc R 1 . .
    C C19 0.16135(9) 0.66819(19) 0.56546(13) 0.0219(3) Uani d . 1 . .
    H H19 0.1476 0.6046 0.6119 0.026 Uiso calc R 1 . .
    C C20 0.22306(8) 0.74204(18) 0.59609(13) 0.0209(3) Uani d . 1 . .
    H H20 0.2515 0.7293 0.6634 0.025 Uiso calc R 1 . .
    C C21 0.24311(8) 0.83474(18) 0.52809(12) 0.0198(3) Uani d . 1 . .
    H H21 0.2857 0.8844 0.5487 0.024 Uiso calc R 1 . .
    C C22 0.05392(8) 0.72355(18) 0.24995(13) 0.0205(3) Uani d . 1 . .
    H H22 0.0494 0.6313 0.2796 0.025 Uiso calc R 1 . .
    C C23 0.01189(8) 0.75679(18) 0.14901(13) 0.0208(3) Uani d . 1 . .
    H H23 0.0135 0.8526 0.1229 0.025 Uiso calc R 1 . .
    C C24 -0.02929(8) 0.65861(19) 0.09061(12) 0.0204(3) Uani d . 1 . .
    H H24 -0.0340 0.5676 0.1217 0.025 Uiso calc R 1 . .
    C C25 -0.06781(8) 0.67666(18) -0.01621(12) 0.0186(3) Uani d . 1 . .
    C C26 -0.10459(8) 0.55894(18) -0.06838(13) 0.0211(3) Uani d . 1 . .
    H H26 -0.1060 0.4698 -0.0331 0.025 Uiso calc R 1 . .
    C C27 -0.13915(9) 0.56984(19) -0.17104(13) 0.0237(4) Uani d . 1 . .
    H H27 -0.1647 0.4892 -0.2051 0.028 Uiso calc R 1 . .
    C C28 -0.13637(9) 0.69832(19) -0.22380(13) 0.0238(4) Uani d . 1 . .
    H H28 -0.1592 0.7054 -0.2944 0.029 Uiso calc R 1 . .
    C C29 -0.09991(8) 0.81704(19) -0.17271(13) 0.0226(4) Uani d . 1 . .
    H H29 -0.0979 0.9053 -0.2087 0.027 Uiso calc R 1 . .
    C C30 -0.06685(8) 0.80699(18) -0.07039(13) 0.0208(3) Uani d . 1 . .
    H H30 -0.0431 0.8894 -0.0360 0.025 Uiso calc R 1 . .
    N N1 0.43975(7) 1.18250(16) 0.48865(11) 0.0229(3) Uani d . 1 . .
    N N2 0.09713(7) 0.81600(15) 0.30036(10) 0.0201(3) Uani d . 1 . .
    S S1 0.31958(2) 1.03606(5) 0.39689(3) 0.02044(11) Uani d . 1 . .
    S S2 0.22014(2) 0.97846(5) 0.33968(3) 0.02173(11) Uani d . 1 . .
loop_
    _atom_site_aniso_label
    _atom_site_aniso_U_11
    _atom_site_aniso_U_22
    _atom_site_aniso_U_33
    _atom_site_aniso_U_12
    _atom_site_aniso_U_13
    _atom_site_aniso_U_23
    C1 0.0200(8) 0.0190(8) 0.0186(8) 0.0010(6) 0.0031(6) 0.0051(6)
    C2 0.0228(8) 0.0156(8) 0.0151(7) -0.0010(6) 0.0043(6) 0.0017(6)
    C3 0.0215(8) 0.0226(9) 0.0225(8) -0.0004(7) 0.0068(7) 0.0052(7)
    C4 0.0299(9) 0.0242(9) 0.0264(9) 0.0043(7) 0.0132(7) 0.0020(7)
    C5 0.0382(10) 0.0215(9) 0.0227(9) -0.0001(8) 0.0078(8) -0.0025(7)
    C6 0.0252(9) 0.0220(9) 0.0224(9) -0.0041(7) 0.0012(7) 0.0004(7)
    C7 0.0190(8) 0.0228(9) 0.0228(9) -0.0013(6) 0.0005(6) 0.0018(7)
    C8 0.0163(8) 0.0256(9) 0.0236(9) -0.0007(6) 0.0004(6) 0.0026(7)
    C9 0.0207(8) 0.0242(9) 0.0234(9) 0.0006(7) 0.0011(7) 0.0019(7)
    C10 0.0166(8) 0.0241(9) 0.0192(8) -0.0030(6) -0.0009(6) -0.0010(7)
    C11 0.0240(9) 0.0225(9) 0.0183(8) -0.0016(7) -0.0005(6) 0.0024(7)
    C12 0.0262(9) 0.0233(9) 0.0261(9) 0.0031(7) -0.0010(7) -0.0007(7)
    C13 0.0224(9) 0.0264(9) 0.0258(9) -0.0007(7) 0.0042(7) -0.0077(7)
    C14 0.0253(9) 0.0280(9) 0.0217(9) -0.0050(7) 0.0053(7) -0.0003(7)
    C15 0.0223(9) 0.0233(9) 0.0229(9) 0.0003(7) 0.0027(7) 0.0028(7)
    C16 0.0209(8) 0.0162(8) 0.0170(8) 0.0002(6) 0.0066(6) 0.0004(6)
    C17 0.0186(8) 0.0184(8) 0.0174(8) 0.0018(6) 0.0035(6) -0.0013(6)
    C18 0.0194(8) 0.0218(8) 0.0250(9) -0.0020(6) 0.0057(7) -0.0005(7)
    C19 0.0235(9) 0.0213(8) 0.0218(8) 0.0008(7) 0.0073(7) 0.0044(7)
    C20 0.0220(8) 0.0224(8) 0.0166(8) 0.0053(6) 0.0016(6) 0.0018(6)
    C21 0.0185(8) 0.0198(8) 0.0202(8) -0.0010(6) 0.0034(6) -0.0021(6)
    C22 0.0210(8) 0.0211(8) 0.0204(8) -0.0016(6) 0.0072(7) 0.0006(7)
    C23 0.0205(8) 0.0211(8) 0.0207(8) -0.0008(6) 0.0051(6) 0.0006(6)
    C24 0.0199(8) 0.0221(8) 0.0194(8) -0.0019(6) 0.0053(6) 0.0016(6)
    C25 0.0145(7) 0.0220(8) 0.0195(8) -0.0002(6) 0.0049(6) -0.0022(6)
    C26 0.0204(8) 0.0201(8) 0.0232(8) -0.0021(6) 0.0061(7) 0.0015(7)
    C27 0.0226(9) 0.0235(9) 0.0233(9) -0.0035(7) 0.0027(7) -0.0047(7)
    C28 0.0218(8) 0.0289(9) 0.0185(8) 0.0022(7) 0.0011(7) -0.0003(7)
    C29 0.0207(8) 0.0209(8) 0.0260(9) 0.0023(6) 0.0058(7) 0.0037(7)
    C30 0.0162(8) 0.0197(8) 0.0257(9) -0.0016(6) 0.0037(6) -0.0029(7)
    N1 0.0183(7) 0.0226(7) 0.0273(8) -0.0009(6) 0.0051(6) 0.0010(6)
    N2 0.0190(7) 0.0222(7) 0.0184(7) -0.0008(5) 0.0034(5) -0.0001(6)
    S1 0.0206(2) 0.0211(2) 0.0203(2) -0.00339(15) 0.00639(16) -0.00296(16)
    S2 0.0230(2) 0.0238(2) 0.0160(2) -0.00575(16) 0.00063(16) 0.00236(16)
_geom_special_details
;
All e.s.d.'s (except the e.s.d. in the dihedral angle between two l.s. planes)
are estimated using the full covariance matrix. The cell e.s.d.'s are taken
into account individually in the estimation of e.s.d.'s in distances, angles
and torsion angles; correlations between e.s.d.'s in cell parameters are only
used when they are defined by crystal symmetry. An approximate (isotropic)
treatment of cell e.s.d.'s is used for estimating e.s.d.'s involving l.s.
planes.
;
loop_
    _geom_bond_atom_site_label_1
    _geom_bond_atom_site_label_2
    _geom_bond_site_symmetry_2
    _geom_bond_distance
    _geom_bond_publ_flag
    C1 C6 . 1.388(2) ?
    C1 C2 . 1.405(2) ?
    C1 N1 . 1.418(2) ?
    C2 C3 . 1.386(2) ?
    C2 S1 . 1.7815(16) ?
    C3 C4 . 1.386(2) ?
    C3 H3 . 0.9500 ?
    C4 C5 . 1.388(3) ?
    C4 H4 . 0.9500 ?
    C5 C6 . 1.389(2) ?
    C5 H5 . 0.9500 ?
    C6 H6 . 0.9500 ?
    C7 N1 . 1.271(2) ?
    C7 C8 . 1.446(2) ?
    C7 H7 . 0.9500 ?
    C8 C9 . 1.340(2) ?
    C8 H8 . 0.9500 ?
    C9 C10 . 1.467(2) ?
    C9 H9 . 0.9500 ?
    C10 C15 . 1.397(2) ?
    C10 C11 . 1.400(2) ?
    C11 C12 . 1.390(2) ?
    C11 H11 . 0.9500 ?
    C12 C13 . 1.387(3) ?
    C12 H12 . 0.9500 ?
    C13 C14 . 1.384(2) ?
    C13 H13 . 0.9500 ?
    C14 C15 . 1.382(2) ?
    C14 H14 . 0.9500 ?
    C15 H15 . 0.9500 ?
    C16 C21 . 1.386(2) ?
    C16 C17 . 1.406(2) ?
    C16 S2 . 1.7790(16) ?
    C17 C18 . 1.395(2) ?
    C17 N2 . 1.415(2) ?
    C18 C19 . 1.384(2) ?
    C18 H18 . 0.9500 ?
    C19 C20 . 1.386(2) ?
    C19 H19 . 0.9500 ?
    C20 C21 . 1.388(2) ?
    C20 H20 . 0.9500 ?
    C21 H21 . 0.9500 ?
    C22 N2 . 1.280(2) ?
    C22 C23 . 1.443(2) ?
    C22 H22 . 0.9500 ?
    C23 C24 . 1.337(2) ?
    C23 H23 . 0.9500 ?
    C24 C25 . 1.463(2) ?
    C24 H24 . 0.9500 ?
    C25 C26 . 1.394(2) ?
    C25 C30 . 1.404(2) ?
    C26 C27 . 1.388(2) ?
    C26 H26 . 0.9500 ?
    C27 C28 . 1.385(2) ?
    C27 H27 . 0.9500 ?
    C28 C29 . 1.393(2) ?
    C28 H28 . 0.9500 ?
    C29 C30 . 1.376(2) ?
    C29 H29 . 0.9500 ?
    C30 H30 . 0.9500 ?
    S1 S2 . 2.0302(6) ?
loop_
    _geom_angle_atom_site_label_1
    _geom_angle_atom_site_label_2
    _geom_angle_atom_site_label_3
    _geom_angle_site_symmetry_1
    _geom_angle_site_symmetry_3
    _geom_angle
    _geom_angle_publ_flag
    C6 C1 C2 . . 119.62(15) ?
    C6 C1 N1 . . 123.68(15) ?
    C2 C1 N1 . . 116.53(15) ?
    C3 C2 C1 . . 120.12(15) ?
    C3 C2 S1 . . 126.42(13) ?
    C1 C2 S1 . . 113.46(12) ?
    C4 C3 C2 . . 119.72(16) ?
    C4 C3 H3 . . 120.1 ?
    C2 C3 H3 . . 120.1 ?
    C3 C4 C5 . . 120.45(16) ?
    C3 C4 H4 . . 119.8 ?
    C5 C4 H4 . . 119.8 ?
    C4 C5 C6 . . 120.11(16) ?
    C4 C5 H5 . . 119.9 ?
    C6 C5 H5 . . 119.9 ?
    C1 C6 C5 . . 119.98(16) ?
    C1 C6 H6 . . 120.0 ?
    C5 C6 H6 . . 120.0 ?
    N1 C7 C8 . . 121.00(16) ?
    N1 C7 H7 . . 119.5 ?
    C8 C7 H7 . . 119.5 ?
    C9 C8 C7 . . 121.56(16) ?
    C9 C8 H8 . . 119.2 ?
    C7 C8 H8 . . 119.2 ?
    C8 C9 C10 . . 127.03(16) ?
    C8 C9 H9 . . 116.5 ?
    C10 C9 H9 . . 116.5 ?
    C15 C10 C11 . . 118.30(16) ?
    C15 C10 C9 . . 119.53(15) ?
    C11 C10 C9 . . 122.17(15) ?
    C12 C11 C10 . . 120.67(16) ?
    C12 C11 H11 . . 119.7 ?
    C10 C11 H11 . . 119.7 ?
    C13 C12 C11 . . 120.05(16) ?
    C13 C12 H12 . . 120.0 ?
    C11 C12 H12 . . 120.0 ?
    C14 C13 C12 . . 119.71(17) ?
    C14 C13 H13 . . 120.1 ?
    C12 C13 H13 . . 120.1 ?
    C15 C14 C13 . . 120.45(16) ?
    C15 C14 H14 . . 119.8 ?
    C13 C14 H14 . . 119.8 ?
    C14 C15 C10 . . 120.80(16) ?
    C14 C15 H15 . . 119.6 ?
    C10 C15 H15 . . 119.6 ?
    C21 C16 C17 . . 120.31(14) ?
    C21 C16 S2 . . 123.95(12) ?
    C17 C16 S2 . . 115.69(12) ?
    C18 C17 C16 . . 118.56(15) ?
    C18 C17 N2 . . 124.75(15) ?
    C16 C17 N2 . . 116.54(14) ?
    C19 C18 C17 . . 120.73(15) ?
    C19 C18 H18 . . 119.6 ?
    C17 C18 H18 . . 119.6 ?
    C18 C19 C20 . . 120.31(15) ?
    C18 C19 H19 . . 119.8 ?
    C20 C19 H19 . . 119.8 ?
    C19 C20 C21 . . 119.72(15) ?
    C19 C20 H20 . . 120.1 ?
    C21 C20 H20 . . 120.1 ?
    C16 C21 C20 . . 120.36(15) ?
    C16 C21 H21 . . 119.8 ?
    C20 C21 H21 . . 119.8 ?
    N2 C22 C23 . . 121.28(15) ?
    N2 C22 H22 . . 119.4 ?
    C23 C22 H22 . . 119.4 ?
    C24 C23 C22 . . 122.86(16) ?
    C24 C23 H23 . . 118.6 ?
    C22 C23 H23 . . 118.6 ?
    C23 C24 C25 . . 126.82(16) ?
    C23 C24 H24 . . 116.6 ?
    C25 C24 H24 . . 116.6 ?
    C26 C25 C30 . . 118.10(15) ?
    C26 C25 C24 . . 119.41(15) ?
    C30 C25 C24 . . 122.43(15) ?
    C27 C26 C25 . . 121.07(16) ?
    C27 C26 H26 . . 119.5 ?
    C25 C26 H26 . . 119.5 ?
    C28 C27 C26 . . 119.99(16) ?
    C28 C27 H27 . . 120.0 ?
    C26 C27 H27 . . 120.0 ?
    C27 C28 C29 . . 119.62(16) ?
    C27 C28 H28 . . 120.2 ?
    C29 C28 H28 . . 120.2 ?
    C30 C29 C28 . . 120.28(16) ?
    C30 C29 H29 . . 119.9 ?
    C28 C29 H29 . . 119.9 ?
    C29 C30 C25 . . 120.91(15) ?
    C29 C30 H30 . . 119.5 ?
    C25 C30 H30 . . 119.5 ?
    C7 N1 C1 . . 119.70(15) ?
    C22 N2 C17 . . 120.57(14) ?
    C2 S1 S2 . . 106.46(6) ?
    C16 S2 S1 . . 105.61(6) ?
loop_
    _geom_torsion_atom_site_label_1
    _geom_torsion_atom_site_label_2
    _geom_torsion_atom_site_label_3
    _geom_torsion_atom_site_label_4
    _geom_torsion_site_symmetry_1
    _geom_torsion_site_symmetry_2
    _geom_torsion_site_symmetry_3
    _geom_torsion_site_symmetry_4
    _geom_torsion
    _geom_torsion_publ_flag
    C6 C1 C2 C3 . . . . -0.4(2) ?
    N1 C1 C2 C3 . . . . 175.08(15) ?
    C6 C1 C2 S1 . . . . -179.93(12) ?
    N1 C1 C2 S1 . . . . -4.46(19) ?
    C1 C2 C3 C4 . . . . 0.2(2) ?
    S1 C2 C3 C4 . . . . 179.67(13) ?
    C2 C3 C4 C5 . . . . 0.2(3) ?
    C3 C4 C5 C6 . . . . -0.5(3) ?
    C2 C1 C6 C5 . . . . 0.1(2) ?
    N1 C1 C6 C5 . . . . -174.99(16) ?
    C4 C5 C6 C1 . . . . 0.3(3) ?
    N1 C7 C8 C9 . . . . 166.62(17) ?
    C7 C8 C9 C10 . . . . -174.57(16) ?
    C8 C9 C10 C15 . . . . 178.26(17) ?
    C8 C9 C10 C11 . . . . -1.3(3) ?
    C15 C10 C11 C12 . . . . 2.1(2) ?
    C9 C10 C11 C12 . . . . -178.36(16) ?
    C10 C11 C12 C13 . . . . -1.6(3) ?
    C11 C12 C13 C14 . . . . 0.0(3) ?
    C12 C13 C14 C15 . . . . 1.0(3) ?
    C13 C14 C15 C10 . . . . -0.5(3) ?
    C11 C10 C15 C14 . . . . -1.1(2) ?
    C9 C10 C15 C14 . . . . 179.36(15) ?
    C21 C16 C17 C18 . . . . 0.0(2) ?
    S2 C16 C17 C18 . . . . -177.67(12) ?
    C21 C16 C17 N2 . . . . 175.68(14) ?
    S2 C16 C17 N2 . . . . -1.99(19) ?
    C16 C17 C18 C19 . . . . 0.8(2) ?
    N2 C17 C18 C19 . . . . -174.51(15) ?
    C17 C18 C19 C20 . . . . -0.8(3) ?
    C18 C19 C20 C21 . . . . -0.1(3) ?
    C17 C16 C21 C20 . . . . -0.8(2) ?
    S2 C16 C21 C20 . . . . 176.64(12) ?
    C19 C20 C21 C16 . . . . 0.9(2) ?
    N2 C22 C23 C24 . . . . 173.89(16) ?
    C22 C23 C24 C25 . . . . -172.68(15) ?
    C23 C24 C25 C26 . . . . 175.30(16) ?
    C23 C24 C25 C30 . . . . -1.8(3) ?
    C30 C25 C26 C27 . . . . 0.2(2) ?
    C24 C25 C26 C27 . . . . -177.00(15) ?
    C25 C26 C27 C28 . . . . 1.2(3) ?
    C26 C27 C28 C29 . . . . -1.3(3) ?
    C27 C28 C29 C30 . . . . -0.1(3) ?
    C28 C29 C30 C25 . . . . 1.5(2) ?
    C26 C25 C30 C29 . . . . -1.6(2) ?
    C24 C25 C30 C29 . . . . 175.55(15) ?
    C8 C7 N1 C1 . . . . -173.79(15) ?
    C6 C1 N1 C7 . . . . -74.5(2) ?
    C2 C1 N1 C7 . . . . 110.26(18) ?
    C23 C22 N2 C17 . . . . -179.07(15) ?
    C18 C17 N2 C22 . . . . -30.3(2) ?
    C16 C17 N2 C22 . . . . 154.31(15) ?
    C3 C2 S1 S2 . . . . 8.01(16) ?
    C1 C2 S1 S2 . . . . -172.48(10) ?
    C21 C16 S2 S1 . . . . 13.04(15) ?
    C17 C16 S2 S1 . . . . -169.38(11) ?
    C2 S1 S2 C16 . . . . -86.14(8) ?
data_global
_journal_date_recd_electronic     2010-10-25
_journal_date_accepted     2010-11-18
_journal_name_full     'Acta Crystallographica, Section E'
_journal_year     2010
_journal_volume     66
_journal_issue     12
_journal_page_first     o3307
_journal_page_last     o3307
_journal_paper_category     QO
_journal_coeditor_code     NC2202
_publ_contact_author_name     'Jhaumeer-Laulloo, Sabina'
_publ_contact_author_address
;
Chemistry Department
University of Mauritius
Reduit
Mauritius
;
_publ_contact_author_email     'sabina@uom.ac.mu'
_publ_contact_author_fax     '44(161)275-4734'
_publ_contact_author_phone     '44(161)275-4700'
_publ_section_title
;
<i>N</i>,<i>N</i>'-Bis(3-phenylprop-2-en-1-ylidene)-2,2'-disulfanediyldianiline
;
loop_
    _publ_author_name
    _publ_author_address
    'James Raftery'
;
The School of Chemistry
The University of Manchester
Manchester M13 9PL
England
;
    'Sabina Jhaumeer-Laulloo'
;
Chemistry Department
University of Mauritius
Reduit
Mauritius
;
    'Minu G. Bhowon'
;
Chemistry Department
University of Mauritius
Reduit
Mauritius
;
    'Kiran Chikhooree'
;
Chemistry Department
University of Mauritius
Reduit
Mauritius
;
    'John A. Joule'
;
The School of Chemistry
The University of Manchester
Manchester M13 9PL
England
;
