# Supplementary material for: N,N′-Bis(3-phenyl­prop-2-en-1-yl­idene)-2,2′-disulfanediyldianiline
Source: Acta Crystallogr Sect E Struct Rep Online. 2010 Nov 27;66(Pt 12):o3307. doi: 10.1107/S160053681004821X (PMC3011374; doi:10.1107/S160053681004821X)
Supplement: Supplementary file 2 [file e-66-o3307-Isup2.hkl]

# 
# h,k,l, Fc-squared, Fo-squared, sigma(Fo-squared) and status flag 
# 
data_I
_shelx_title ' s3109n in P2(1)/c' 
_shelx_refln_list_code          4 
_shelx_F_calc_maximum      203.98 
_exptl_crystal_F_000      1000.00 
_reflns_d_resolution_high  0.7503 
 
loop_ 
 _symmetry_equiv_pos_as_xyz 
 'x, y, z' 
 '-x, y+1/2, -z+1/2' 
 '-x, -y, -z' 
 'x, -y-1/2, z-1/2' 
 
_cell_length_a    20.2393 
_cell_length_b     9.1593 
_cell_length_c    13.5335 
_cell_angle_alpha  90.000 
_cell_angle_beta  104.995 
_cell_angle_gamma  90.000 
 
_shelx_F_squared_multiplier     1.000 
 
loop_ 
 _refln_index_h 
 _refln_index_k 
 _refln_index_l 
 _refln_F_squared_calc 
 _refln_F_squared_meas 
 _refln_F_squared_sigma 
 _refln_observed_status 
   2   0   0     2478.84     2726.97     25.48 o 
   3   0   0     2130.06     2286.76     20.11 o 
   4   0   0     7035.42     8036.29     57.47 o 
   5   0   0     2502.39     2794.16     27.61 o 
   6   0   0      229.32      245.85      9.33 o 
   7   0   0     1764.20     1928.33     49.35 o 
   8   0   0        2.44        8.35      6.01 o 
   9   0   0     9259.12     9949.16    162.68 o 
  10   0   0        1.67        2.33      6.03 o 
  11   0   0     7026.86     7546.66     92.28 o 
  12   0   0       17.71       43.69      7.87 o 
  13   0   0     2905.22     2830.67     44.46 o 
  14   0   0     1038.09     1010.54     27.85 o 
  15   0   0     1942.79     2030.43     40.79 o 
  16   0   0      348.23      364.22     18.95 o 
  17   0   0     1505.14     1436.29     42.85 o 
  18   0   0     1168.28     1182.47     37.59 o 
  19   0   0     1122.48     1106.38     63.87 o 
  20   0   0      988.29      880.66     59.52 o 
  21   0   0       19.31       48.30     20.83 o 
  22   0   0      322.98      360.09     40.06 o 
  25   0   0      114.72      148.11     32.28 o 
   1   1   0       35.19       49.71      2.28 o 
   2   1   0     3076.97     3376.69     47.37 o 
   3   1   0      321.17      348.81      6.90 o 
   4   1   0    10860.09    12084.34    242.90 o 
   5   1   0       45.84       60.15      3.81 o 
   6   1   0     2141.97     2295.91     32.11 o 
   7   1   0      317.51      365.97      8.50 o 
   8   1   0      528.02      584.26     11.79 o 
   9   1   0      432.24      513.43     13.44 o 
  10   1   0      495.30      621.30     15.08 o 
  11   1   0      467.33      481.04     12.27 o 
  12   1   0       75.28       90.47      6.91 o 
  13   1   0       43.47       47.94      5.91 o 
  14   1   0       18.97       19.02      5.14 o 
  15   1   0     1271.73     1250.57     22.67 o 
  16   1   0     1935.57     1908.72     32.40 o 
  17   1   0       33.83       51.00      8.07 o 
  18   1   0      427.61      426.47     22.23 o 
  19   1   0      443.77      409.86     19.72 o 
  20   1   0      148.50      156.36     14.34 o 
  21   1   0       72.55       75.70     16.74 o 
  22   1   0       26.33       31.88     12.97 o 
  23   1   0       30.14       36.35     13.84 o 
  24   1   0        2.81       40.19     20.26 o 
  25   1   0      722.13      732.78     62.27 o 
   0   2   0    22625.18    24467.52    685.75 o 
   1   2   0     1970.97     2089.18     34.86 o 
   2   2   0    24523.86    25971.99    599.36 o 
   3   2   0     7161.57     7542.46    206.78 o 
   4   2   0      420.48      417.40     15.53 o 
   5   2   0       90.32       96.55      5.50 o 
   6   2   0     6833.07     7665.43    144.61 o 
   7   2   0     2317.85     2528.87     37.70 o 
   8   2   0     2482.92     2639.34     33.14 o 
   9   2   0     4715.48     5026.29     35.16 o 
  10   2   0     1304.32     1366.64     19.02 o 
  11   2   0     3393.51     3298.31     49.64 o 
  12   2   0      134.96      167.65      8.57 o 
  13   2   0       50.77       34.79      6.39 o 
  14   2   0       45.81       36.13      6.95 o 
  15   2   0      459.99      451.19     16.25 o 
  16   2   0       16.58        9.83      7.12 o 
  17   2   0     1128.85     1116.04     30.59 o 
  18   2   0      681.16      637.22     24.22 o 
  19   2   0      192.59      199.76     16.11 o 
  20   2   0      750.23      770.04     27.72 o 
  21   2   0        2.03        6.38      6.14 o 
  22   2   0      268.39      288.45     18.46 o 
  23   2   0        1.93        9.64     10.19 o 
  24   2   0       62.41       84.70     26.33 o 
  25   2   0       13.03       22.43     15.57 o 
   1   3   0     2139.10     2218.27     34.55 o 
   2   3   0       15.37       20.13      3.76 o 
   3   3   0     1715.09     1764.59     40.76 o 
   4   3   0     2586.86     2473.89     52.32 o 
   5   3   0     1313.26     1373.76     20.14 o 
   6   3   0      508.69      589.35     14.19 o 
   7   3   0      551.39      547.36     14.29 o 
   8   3   0        9.53        9.98      5.44 o 
   9   3   0       19.31       31.06      3.92 o 
  10   3   0     2581.13     2862.98     33.53 o 
  11   3   0        0.11        1.90      4.37 o 
  12   3   0       38.98       30.19      6.26 o 
  13   3   0      720.72      697.62     18.97 o 
  14   3   0       63.91       57.74     10.11 o 
  15   3   0       32.85       60.19     11.88 o 
  16   3   0       48.99       39.36      9.59 o 
  17   3   0       51.63       36.06      9.30 o 
  18   3   0       34.56       57.25     10.52 o 
  19   3   0       26.40       36.81      9.13 o 
  20   3   0        3.23       11.57      6.57 o 
  21   3   0        7.41       15.34      6.51 o 
  22   3   0      104.89      113.45     16.70 o 
  23   3   0      433.48      479.78     27.53 o 
  24   3   0       12.14       42.74     12.38 o 
   0   4   0     8366.06     8690.68    159.41 o 
   1   4   0      422.49      439.02     11.04 o 
   2   4   0     1052.29      972.83     14.84 o 
   3   4   0      230.00      261.82      8.53 o 
   4   4   0      223.72      213.27      7.41 o 
   5   4   0       27.17       24.25      6.25 o 
   6   4   0      234.26      247.36     11.08 o 
   7   4   0      706.54      691.96     20.60 o 
   8   4   0       11.05       19.22      5.70 o 
   9   4   0     2175.56     2053.34     29.07 o 
  10   4   0       34.07       36.17      6.50 o 
  11   4   0     1581.63     1412.62     25.73 o 
  12   4   0      423.71      412.73     18.23 o 
  13   4   0     2725.53     2591.42     67.87 o 
  14   4   0      109.39       88.12     13.42 o 
  15   4   0      419.90      423.29     20.13 o 
  16   4   0        0.35       -2.87      6.98 o 
  17   4   0      168.19      148.59     15.11 o 
  18   4   0      904.63      869.44     29.76 o 
  19   4   0      509.31      456.81     22.30 o 
  20   4   0      733.57      735.52     28.56 o 
  21   4   0       12.28       26.10      9.24 o 
  22   4   0      544.88      590.63     31.32 o 
  23   4   0      152.89      179.54     20.07 o 
  24   4   0        9.60       17.15      6.56 o 
   1   5   0      848.85      847.88     15.63 o 
   2   5   0      609.38      569.04     13.04 o 
   3   5   0       13.98       22.00      4.66 o 
   4   5   0      367.10      305.85      9.16 o 
   5   5   0     4150.29     4209.07     74.11 o 
   6   5   0     2412.03     2352.68     31.45 o 
   7   5   0      306.34      265.37     11.84 o 
   8   5   0      420.94      384.24     14.08 o 
   9   5   0       17.30       18.35      5.97 o 
  10   5   0       34.00       35.95      8.55 o 
  11   5   0      250.27      255.29     15.77 o 
  12   5   0       54.75       66.60     10.85 o 
  13   5   0     1756.42     1676.72     42.89 o 
  14   5   0      730.19      701.48     25.55 o 
  15   5   0      348.68      317.99     18.58 o 
  16   5   0       50.75       45.37     10.55 o 
  17   5   0      460.45      447.20     22.21 o 
  18   5   0      546.66      521.26     23.97 o 
  19   5   0      528.22      500.19     28.52 o 
  20   5   0       11.29        9.35      8.12 o 
  21   5   0        9.81       30.58      9.90 o 
  22   5   0      202.54      228.24     22.88 o 
  23   5   0      177.58      239.04     27.67 o 
   0   6   0     4576.39     4453.62     54.84 o 
   1   6   0       70.72       54.40      5.92 o 
   2   6   0      394.81      374.93     12.77 o 
   3   6   0       46.28       40.46      7.01 o 
   4   6   0       31.63       34.03      6.85 o 
   5   6   0        8.48        0.03      5.21 o 
   6   6   0      189.38      172.33     11.45 o 
   7   6   0      804.22      791.49     20.69 o 
   8   6   0      619.77      583.78     18.28 o 
   9   6   0      317.53      289.85     16.70 o 
  10   6   0      143.48      139.02     15.52 o 
  11   6   0      243.26      229.61     19.07 o 
  12   6   0      142.17      123.54     13.70 o 
  13   6   0       25.33       22.06      8.34 o 
  14   6   0      106.04      109.55     13.46 o 
  15   6   0      529.45      570.70     24.64 o 
  16   6   0        3.26        9.80      7.54 o 
  17   6   0       72.63       87.54     15.20 o 
  18   6   0        2.96       12.91      8.48 o 
  19   6   0       98.50      125.04     18.21 o 
  20   6   0      148.06      171.87     20.54 o 
  21   6   0      200.30      234.67     23.65 o 
  22   6   0       45.40       57.23     15.11 o 
   1   7   0       36.47       51.35      8.01 o 
   2   7   0       10.00        4.14      5.95 o 
   3   7   0      347.68      313.89     16.16 o 
   4   7   0     3254.91     3094.87     41.18 o 
   5   7   0       34.84       33.96      8.16 o 
   6   7   0      548.51      483.50     17.71 o 
   7   7   0     2744.46     2611.98     75.07 o 
   8   7   0       56.47       56.84     10.99 o 
   9   7   0     1026.96      957.92     30.03 o 
  10   7   0     1013.75      955.56     29.91 o 
  11   7   0      588.22      572.36     24.58 o 
  12   7   0        1.34        9.49      7.65 o 
  13   7   0       34.40       40.99      9.95 o 
  14   7   0        0.42       -0.68      6.74 o 
  15   7   0      437.17      435.46     36.14 o 
  16   7   0      703.53      664.45     33.16 o 
  17   7   0      319.29      322.27     26.37 o 
  18   7   0        0.30       10.81      8.30 o 
  19   7   0        6.24       12.32      7.94 o 
  20   7   0       27.93       36.50      9.14 o 
   0   8   0      427.63      387.58     27.44 o 
   1   8   0      526.51      499.84     21.36 o 
   2   8   0      241.15      264.91     14.59 o 
   3   8   0       27.73       29.65      8.05 o 
   4   8   0     1842.81     1746.42     33.52 o 
   5   8   0     3716.35     3616.22     55.62 o 
   6   8   0       64.59       69.59     11.67 o 
   7   8   0       70.15       71.73     11.98 o 
   8   8   0      335.23      315.79     19.12 o 
   9   8   0      441.28      418.70     21.42 o 
  10   8   0      150.48      151.05     15.57 o 
  11   8   0       51.23       65.94     11.66 o 
  12   8   0      633.91      593.86     25.89 o 
  13   8   0      152.80      157.07     19.68 o 
  14   8   0       26.21       18.67      8.86 o 
  15   8   0      197.16      202.79     22.28 o 
  16   8   0      350.50      338.73     26.69 o 
  17   8   0        2.50       11.18      7.78 o 
  18   8   0       94.15       88.52     13.99 o 
   1   9   0      252.93      245.25     17.73 o 
   2   9   0      751.69      708.73     26.44 o 
   3   9   0       18.69       16.69     10.68 o 
   4   9   0      599.80      575.90     33.76 o 
   5   9   0      241.90      241.13     17.86 o 
   6   9   0     1082.29      995.69     39.58 o 
   7   9   0       19.96       20.42     11.05 o 
   8   9   0      373.24      350.83     20.32 o 
   9   9   0       41.26       45.02     10.02 o 
  10   9   0      529.76      528.58     24.48 o 
  11   9   0       35.98       40.37     13.93 o 
  12   9   0       96.26      102.30     16.80 o 
  13   9   0      996.69     1042.78     42.59 o 
  14   9   0      125.96      155.78     19.72 o 
  15   9   0      612.33      605.53     33.17 o 
  16   9   0       10.09       31.22     11.33 o 
   0  10   0     1077.15      989.35     45.32 o 
   1  10   0      253.57      286.58     22.25 o 
   2  10   0      122.99      140.53     21.43 o 
   3  10   0      416.98      458.94     26.87 o 
   4  10   0      175.06      174.00     19.51 o 
   5  10   0       85.00       86.07     14.87 o 
   6  10   0      100.83      110.79     16.90 o 
   7  10   0        9.58       18.70      8.85 o 
   8  10   0       11.17       20.37      8.06 o 
   9  10   0        4.25       17.41      8.32 o 
  10  10   0       36.61       49.63     12.53 o 
  11  10   0        1.25       14.17     10.04 o 
  12  10   0       52.51       64.94     13.23 o 
  13  10   0        3.76       22.72      7.78 o 
  14  10   0      343.71      428.54     46.01 o 
   1  11   0       35.02       47.27     17.03 o 
   2  11   0       84.11      110.76     16.91 o 
   3  11   0        3.66        5.00      8.62 o 
   4  11   0       54.69       60.67     13.48 o 
   5  11   0       88.22       93.71     16.03 o 
   6  11   0       29.60       49.03     12.56 o 
   7  11   0      215.02      214.56     34.57 o 
   8  11   0       16.80       43.47     12.20 o 
   9  11   0      115.11      148.62     23.39 o 
  11  11   0      296.50      364.90     35.94 o 
   0  12   0       69.47       60.89     21.98 o 
   1  12   0        9.21       31.44     10.99 o 
   2  12   0      110.27      119.18     20.38 o 
   3  12   0      141.28      163.22     31.13 o 
   4  12   0      128.07      161.85     20.15 o 
 -25   1   1       38.52       62.04     21.52 o 
 -24   1   1      161.44      143.53     32.28 o 
 -23   1   1      259.53      249.26     26.82 o 
 -22   1   1      794.06      805.63     32.91 o 
 -21   1   1      119.37      136.22     13.77 o 
 -20   1   1     1011.50     1020.09     30.56 o 
 -19   1   1       11.86       22.25      7.46 o 
 -18   1   1      201.37      218.90     14.89 o 
 -17   1   1       12.30       13.22      5.97 o 
 -16   1   1       52.13       35.97      7.36 o 
 -15   1   1      453.79      426.59     13.63 o 
 -14   1   1     1304.34     1335.99     24.07 o 
 -13   1   1      555.51      542.53     14.95 o 
 -12   1   1        6.03       14.52      4.52 o 
 -11   1   1     3172.99     3348.24     34.57 o 
 -10   1   1      228.72      178.89      8.24 o 
  -9   1   1     8069.40     8741.00    110.69 o 
  -8   1   1      426.73      417.93      9.79 o 
  -7   1   1      925.57      990.72     17.54 o 
  -6   1   1     1235.81     1264.68     16.06 o 
  -5   1   1     3916.55     4221.00     39.21 o 
  -4   1   1     1399.89     1482.14     19.74 o 
  -3   1   1     2880.39     2959.32     37.65 o 
  -2   1   1     4993.83     5377.59     81.66 o 
  -1   1   1      288.62      325.43      4.72 o 
   0   1   1     8786.53     9256.46    129.68 o 
   1   1   1     2335.35     2437.21     22.90 o 
   2   1   1      221.49      259.78      7.92 o 
   3   1   1    10489.67    11597.72    146.43 o 
   4   1   1     1520.02     1668.58     18.64 o 
   5   1   1     1576.54     1657.84     15.17 o 
   6   1   1      811.61      837.93     11.73 o 
   7   1   1       59.26       73.49      5.06 o 
   8   1   1     4609.75     5083.37     69.23 o 
   9   1   1      427.90      453.25     11.55 o 
  10   1   1     3575.24     3864.08     32.80 o 
  11   1   1      658.33      617.99     13.87 o 
  12   1   1      451.75      403.15     11.96 o 
  13   1   1      438.49      400.90     12.50 o 
  14   1   1      170.61      185.78      9.62 o 
  15   1   1        5.27        6.87      4.67 o 
  16   1   1      137.43      141.60     12.98 o 
  17   1   1     1719.11     1720.24     37.15 o 
  18   1   1      405.45      403.69     19.52 o 
  19   1   1     1188.75     1205.55     33.10 o 
  20   1   1       13.13       25.36      8.82 o 
  21   1   1      227.14      244.95     36.86 o 
  22   1   1        3.01       14.40     10.46 o 
  23   1   1       50.10       51.41     15.17 o 
  24   1   1       75.28       82.53     25.64 o 
  25   1   1       18.36       34.80     11.53 o 
 -26   2   1       16.60       27.70     12.82 o 
 -25   2   1       42.76       56.09     22.66 o 
 -24   2   1      250.45      292.56     43.72 o 
 -23   2   1       21.60       24.13     10.28 o 
 -22   2   1      115.59      110.11     15.51 o 
 -21   2   1      302.23      304.03     18.15 o 
 -20   2   1      120.41      117.20     13.57 o 
 -19   2   1      213.57      212.98     16.25 o 
 -18   2   1       65.06       71.47     10.81 o 
 -17   2   1      285.90      284.50     16.61 o 
 -16   2   1        8.99       12.52      6.26 o 
 -15   2   1      122.18      134.56     10.59 o 
 -14   2   1       75.50       78.87      8.56 o 
 -13   2   1       96.98      101.38      7.20 o 
 -12   2   1      298.44      312.38     10.73 o 
 -11   2   1      470.86      574.44     13.22 o 
 -10   2   1     1837.77     2085.31     28.27 o 
  -9   2   1      465.45      515.03     11.65 o 
  -8   2   1       20.55       17.57      4.62 o 
  -7   2   1     1308.86     1426.63     16.03 o 
  -6   2   1     2006.60     2177.50     19.57 o 
  -5   2   1     2698.20     2732.97     43.73 o 
  -4   2   1     2635.51     2784.31     25.33 o 
  -3   2   1    19752.82    21495.62    339.72 o 
  -2   2   1     2739.29     2791.92     46.56 o 
  -1   2   1     4984.96     5371.03     82.91 o 
   0   2   1     3330.07     3457.52     40.98 o 
   1   2   1     5186.64     5706.03     49.22 o 
   2   2   1      684.92      672.98     13.79 o 
   3   2   1      870.38      840.13     14.67 o 
   4   2   1     1153.33     1123.98     18.87 o 
   5   2   1     2188.72     2340.36     37.23 o 
   6   2   1      174.21      221.84      6.79 o 
   7   2   1     3328.30     3707.00     68.06 o 
   8   2   1     1030.98     1185.43     21.62 o 
   9   2   1      236.75      273.76      9.22 o 
  10   2   1      997.02     1070.37     17.52 o 
  11   2   1      172.78      201.04      8.82 o 
  12   2   1       38.54       50.79      5.90 o 
  13   2   1      120.63      116.81      9.14 o 
  14   2   1     1878.59     1844.98     49.76 o 
  15   2   1      375.31      380.31     18.01 o 
  16   2   1       17.14       19.15      7.74 o 
  17   2   1        2.86        8.47      6.93 o 
  18   2   1       34.89       34.15      9.13 o 
  19   2   1        1.19       -0.55      6.19 o 
  20   2   1      545.73      534.40     23.61 o 
  21   2   1        7.44        2.67      7.84 o 
  22   2   1       86.19       76.58     13.29 o 
  23   2   1      135.48      133.31     22.38 o 
  24   2   1       80.27      112.09     20.38 o 
 -25   3   1       69.79      101.92     23.58 o 
 -24   3   1       13.52       26.63      9.23 o 
 -23   3   1       30.57       45.00     10.64 o 
 -22   3   1      972.96      916.17     37.23 o 
 -21   3   1        1.25        6.76      7.90 o 
 -20   3   1     1061.92     1017.61     37.80 o 
 -19   3   1      201.48      189.18     18.26 o 
 -18   3   1      475.97      440.74     20.68 o 
 -17   3   1        4.50       -1.31      6.65 o 
 -16   3   1        8.20       13.36      7.43 o 
 -15   3   1      252.07      235.86     13.29 o 
 -14   3   1      181.57      213.86     12.38 o 
 -13   3   1     1456.62     1457.51     26.81 o 
 -12   3   1     1794.66     1743.61     28.21 o 
 -11   3   1       14.52        1.17      4.53 o 
 -10   3   1      236.05      236.27     10.67 o 
  -9   3   1       38.26       78.77      5.20 o 
  -8   3   1     1732.71     1775.55     31.92 o 
  -7   3   1     1079.40     1045.38     20.75 o 
  -6   3   1      183.14      195.98      9.63 o 
  -5   3   1      751.47      736.57     15.28 o 
  -4   3   1      269.20      259.00      6.61 o 
  -3   3   1     2956.07     3056.92     58.41 o 
  -2   3   1       84.98       74.58      4.50 o 
  -1   3   1       91.46      123.34      5.26 o 
   0   3   1      764.13      713.51     15.70 o 
   1   3   1      940.56      886.30     13.16 o 
   2   3   1     5239.14     5498.39     74.10 o 
   3   3   1      583.09      545.11     12.00 o 
   4   3   1     9318.89    10333.49    151.31 o 
   5   3   1      560.93      554.88     17.35 o 
   6   3   1      315.94      270.78     10.33 o 
   7   3   1      170.38      181.68      9.31 o 
   8   3   1        2.11       25.98      4.07 o 
   9   3   1       23.40       10.49      3.58 o 
  10   3   1     3534.81     3550.61     40.28 o 
  11   3   1      190.62      159.49      9.64 o 
  12   3   1     2369.77     2343.79     51.80 o 
  13   3   1      117.40      127.75     12.50 o 
  14   3   1      270.27      293.85     16.62 o 
  15   3   1      226.49      256.48     16.45 o 
  16   3   1      829.19      777.95     26.57 o 
  17   3   1      105.76       82.91     12.07 o 
  18   3   1     1503.67     1410.63     37.07 o 
  19   3   1      576.36      581.99     24.74 o 
  20   3   1      133.43      145.57     14.94 o 
  21   3   1     1579.24     1510.45     41.05 o 
  22   3   1        5.43       27.55      9.76 o 
  23   3   1      273.64      277.82     24.32 o 
  24   3   1        3.70        0.01     13.28 o 
 -24   4   1        3.96       22.80      8.34 o 
 -23   4   1      118.29      109.99     16.17 o 
 -22   4   1      801.72      703.12     33.64 o 
 -21   4   1       28.36       29.78     17.97 o 
 -20   4   1       49.72       46.30     13.91 o 
 -19   4   1      184.47      148.66     18.00 o 
 -18   4   1      585.38      575.76     35.78 o 
 -17   4   1      208.71      205.01     16.30 o 
 -16   4   1      931.69      902.32     28.46 o 
 -15   4   1      149.91      157.85     14.35 o 
 -14   4   1      523.46      485.99     20.38 o 
 -13   4   1     1683.87     1698.16     30.03 o 
 -12   4   1       35.75       25.12      6.62 o 
 -11   4   1      244.14      235.70     11.85 o 
 -10   4   1        3.01        7.95      5.06 o 
  -9   4   1      104.01      108.01      8.75 o 
  -8   4   1      539.60      573.66     15.64 o 
  -7   4   1      184.01      146.99      9.47 o 
  -6   4   1       88.16      104.40      8.56 o 
  -5   4   1      887.45      849.57     14.13 o 
  -4   4   1       26.07       19.04      4.62 o 
  -3   4   1       18.54       12.73      4.89 o 
  -2   4   1       56.84       57.53      5.97 o 
  -1   4   1       22.72       32.01      5.22 o 
   0   4   1      607.82      646.65     12.78 o 
   1   4   1       51.26       83.70      6.37 o 
   2   4   1     1602.62     1902.98     31.60 o 
   3   4   1      712.72      699.89     12.75 o 
   4   4   1     2136.05     1974.63     27.31 o 
   5   4   1      371.62      396.49     12.86 o 
   6   4   1     4194.85     4406.74     98.25 o 
   7   4   1     1062.07     1135.01     20.38 o 
   8   4   1       19.78       24.39      5.60 o 
   9   4   1      302.79      290.16     11.40 o 
  10   4   1      264.75      251.15     14.53 o 
  11   4   1      116.58      139.59     17.56 o 
  12   4   1      980.31      946.33     48.47 o 
  13   4   1      220.83      250.57     16.35 o 
  14   4   1       64.02       88.67     12.33 o 
  15   4   1      204.03      233.03     17.25 o 
  16   4   1      377.58      355.96     19.44 o 
  17   4   1     1724.08     1580.58     39.52 o 
  18   4   1      124.01      127.93     14.67 o 
  19   4   1      371.49      346.89     20.40 o 
  20   4   1        0.78        9.34      7.13 o 
  21   4   1       81.82      110.83     13.91 o 
  22   4   1      316.30      286.33     23.56 o 
  23   4   1      254.59      280.47     22.63 o 
  24   4   1       48.19       48.53     13.96 o 
 -23   5   1       13.09       30.47      8.66 o 
 -22   5   1      175.78      208.36     21.98 o 
 -21   5   1      171.99      191.25     21.25 o 
 -20   5   1      515.62      493.55     28.69 o 
 -19   5   1        8.88       16.97      8.86 o 
 -18   5   1      398.74      386.49     30.43 o 
 -17   5   1      205.41      185.87     19.71 o 
 -16   5   1       29.17       35.85      9.56 o 
 -15   5   1      189.88      203.40     16.39 o 
 -14   5   1      754.73      686.30     24.90 o 
 -13   5   1      333.13      292.37     17.20 o 
 -12   5   1        0.63        1.65      6.35 o 
 -11   5   1      839.68      802.87     21.06 o 
 -10   5   1     1078.17     1063.55     25.64 o 
  -9   5   1     1873.59     1815.11     41.18 o 
  -8   5   1      196.04      177.49     10.71 o 
  -7   5   1       14.19       19.39      5.81 o 
  -6   5   1        0.34        5.72      5.07 o 
  -5   5   1      161.27      166.74      7.05 o 
  -4   5   1      417.64      456.54     11.42 o 
  -3   5   1     1222.04     1242.84     18.54 o 
  -2   5   1     3693.97     3893.41     44.29 o 
  -1   5   1     1837.17     1803.72     22.88 o 
   0   5   1     2727.12     2786.68     31.33 o 
   1   5   1      310.71      403.09     11.48 o 
   2   5   1      868.45     1080.68     17.43 o 
   3   5   1      266.87      233.05      8.78 o 
   4   5   1      613.21      733.24     13.63 o 
   5   5   1      180.06      200.08     10.28 o 
   6   5   1        3.83        3.76      4.77 o 
   7   5   1      234.62      230.41     10.91 o 
   8   5   1     2071.15     1941.30     54.55 o 
   9   5   1        0.48        6.26      6.57 o 
  10   5   1      292.63      236.53     15.50 o 
  11   5   1      211.44      188.66     14.79 o 
  12   5   1       22.85       31.63      8.94 o 
  13   5   1      167.77      159.87     14.86 o 
  14   5   1      405.17      384.44     20.06 o 
  15   5   1      462.77      402.47     20.79 o 
  16   5   1        2.21        1.79      7.07 o 
  17   5   1     1014.12      898.01     31.02 o 
  18   5   1      172.82      225.50     51.32 o 
  19   5   1       47.17       65.96     13.26 o 
  20   5   1        4.11       13.10      6.88 o 
  21   5   1        0.06       12.71      8.56 o 
  22   5   1       21.08       35.91      9.23 o 
  23   5   1      262.58      343.84     37.09 o 
 -22   6   1        3.42        8.34     12.54 o 
 -21   6   1       51.19       59.46     11.80 o 
 -20   6   1      122.11      147.01     19.49 o 
 -19   6   1      584.25      517.09     29.73 o 
 -18   6   1      427.00      389.08     25.56 o 
 -17   6   1        1.23        7.09      7.93 o 
 -16   6   1     2142.99     1957.28     65.71 o 
 -15   6   1      587.92      574.03     29.59 o 
 -14   6   1     1889.09     1794.74     41.00 o 
 -13   6   1      938.14      903.24     28.85 o 
 -12   6   1        8.21        5.53      7.46 o 
 -11   6   1       75.93       80.13     11.84 o 
 -10   6   1      567.53      562.21     21.86 o 
  -9   6   1     1389.77     1334.41     27.38 o 
  -8   6   1      996.02      927.40     22.51 o 
  -7   6   1      163.32      153.04     11.17 o 
  -6   6   1       51.52       45.67      7.61 o 
  -5   6   1     1280.16     1209.09     29.84 o 
  -4   6   1      443.36      413.75     14.82 o 
  -3   6   1     1019.26      936.16     17.58 o 
  -2   6   1      327.00      302.66     10.72 o 
  -1   6   1      234.08      241.90      9.88 o 
   0   6   1       19.21       15.67      4.75 o 
   1   6   1     4333.94     4390.13     38.55 o 
   2   6   1     2835.83     2967.26     31.27 o 
   3   6   1     1322.57     1246.91     24.01 o 
   4   6   1      680.67      604.99     17.40 o 
   5   6   1       28.41       27.34      6.58 o 
   6   6   1     1639.21     1479.67     26.99 o 
   7   6   1      272.41      253.48     15.68 o 
   8   6   1     1558.74     1504.62     34.04 o 
   9   6   1       85.26       79.75     11.66 o 
  10   6   1      158.81      157.74     14.70 o 
  11   6   1        6.61        8.04      8.03 o 
  12   6   1       72.75       72.20     11.93 o 
  13   6   1      204.53      196.64     16.58 o 
  14   6   1      751.35      661.04     26.23 o 
  15   6   1     1483.98     1442.51     38.97 o 
  16   6   1       86.20       94.50     13.34 o 
  17   6   1       96.58      120.44     14.82 o 
  18   6   1      242.88      231.28     19.24 o 
  19   6   1       70.77       81.32     14.89 o 
  20   6   1       56.91       66.37     12.81 o 
  21   6   1        0.92       15.68      7.31 o 
 -20   7   1       54.79       61.38     11.53 o 
 -19   7   1       12.59       16.90      8.49 o 
 -18   7   1        8.19       11.49      9.04 o 
 -17   7   1      364.60      370.76     26.16 o 
 -16   7   1      125.27      125.25     18.19 o 
 -15   7   1        4.40       -1.95      7.92 o 
 -14   7   1       73.73       49.32     15.77 o 
 -13   7   1      202.60      214.60     20.95 o 
 -12   7   1      103.71      105.44     13.19 o 
 -11   7   1      662.00      603.88     24.42 o 
 -10   7   1       13.20       13.18      8.36 o 
  -9   7   1       65.61       74.87     11.78 o 
  -8   7   1      144.89      154.55     12.51 o 
  -7   7   1     1021.34      960.51     24.65 o 
  -6   7   1       69.95       64.75      9.41 o 
  -5   7   1      135.05      124.91     11.29 o 
  -4   7   1     1106.26     1076.77     24.80 o 
  -3   7   1       55.49       62.00      8.78 o 
  -2   7   1      539.05      517.73     17.39 o 
  -1   7   1       73.96       78.03      7.66 o 
   0   7   1        0.23        1.29      4.59 o 
   1   7   1      529.53      533.81     17.51 o 
   2   7   1      229.99      203.50     12.39 o 
   3   7   1        2.34        4.11      5.68 o 
   4   7   1       13.03        7.37      6.33 o 
   5   7   1     1297.74     1315.09     32.35 o 
   6   7   1       27.02       20.79      8.73 o 
   7   7   1      829.54      824.50     26.96 o 
   8   7   1      109.24       94.96     12.76 o 
   9   7   1      423.70      404.85     21.02 o 
  10   7   1      213.42      210.41     16.91 o 
  11   7   1        0.31        7.41      7.66 o 
  12   7   1      143.64      162.00     16.06 o 
  13   7   1      259.59      253.13     19.33 o 
  14   7   1        0.38        1.29      6.70 o 
  15   7   1        0.03        6.20      7.08 o 
  16   7   1       64.42       51.19     10.41 o 
  17   7   1      102.12       94.79     16.24 o 
  18   7   1        6.67       15.90      8.69 o 
  19   7   1       12.15       23.62     12.18 o 
  20   7   1        3.33       24.95     11.90 o 
 -18   8   1      750.28      789.40     37.67 o 
 -17   8   1       40.14       36.12     11.27 o 
 -16   8   1      827.14      735.30     36.03 o 
 -15   8   1      254.76      276.54     24.51 o 
 -14   8   1       22.80       31.53     10.60 o 
 -13   8   1       56.82       64.28     13.62 o 
 -12   8   1       41.79       39.54     11.79 o 
 -11   8   1      542.63      452.19     33.14 o 
 -10   8   1      346.35      327.02     23.02 o 
  -9   8   1      193.55      201.04     19.49 o 
  -8   8   1      130.34      132.03     14.45 o 
  -7   8   1     4654.69     4662.26     64.36 o 
  -6   8   1        0.04       -2.30      6.37 o 
  -5   8   1     2405.40     2387.89     47.59 o 
  -4   8   1      271.44      274.74     17.59 o 
  -3   8   1     2059.22     1973.06     40.21 o 
  -2   8   1      102.66       89.22     12.47 o 
  -1   8   1       36.45       28.13      9.43 o 
   0   8   1       21.67       21.33      9.03 o 
   1   8   1      105.31       92.98     12.37 o 
   2   8   1      179.59      156.94     13.06 o 
   3   8   1       10.95       14.78      8.67 o 
   4   8   1     3062.09     2921.71     53.26 o 
   5   8   1      172.51      170.17     15.55 o 
   6   8   1     1388.84     1344.38     35.25 o 
   7   8   1      123.18      117.19     14.13 o 
   8   8   1        3.13       -0.51      7.37 o 
   9   8   1        1.50       -2.42      7.19 o 
  10   8   1       63.72       63.44     11.96 o 
  11   8   1      139.55      133.02     15.05 o 
  12   8   1      283.53      305.16     20.38 o 
  13   8   1      166.26      166.11     16.70 o 
  14   8   1      232.78      242.16     19.73 o 
  15   8   1      247.56      275.84     25.63 o 
  16   8   1      129.54      147.19     20.12 o 
  17   8   1      580.72      573.55     31.90 o 
 -16   9   1       81.06       95.19     14.90 o 
 -15   9   1      174.27      196.73     21.98 o 
 -14   9   1      436.13      463.14     29.09 o 
 -13   9   1        9.69       10.52      8.46 o 
 -12   9   1       33.23       31.81     11.02 o 
 -11   9   1      150.73      155.79     18.88 o 
 -10   9   1      439.18      416.12     25.85 o 
  -9   9   1      207.28      201.13     20.23 o 
  -8   9   1      258.68      276.64     18.22 o 
  -7   9   1      198.15      184.50     16.16 o 
  -6   9   1       21.15       27.24      8.59 o 
  -5   9   1      104.12      105.03     12.93 o 
  -4   9   1       42.75       47.98     10.69 o 
  -3   9   1       14.01        6.28      7.59 o 
  -2   9   1       84.84       78.15     12.35 o 
  -1   9   1        0.83        2.10      7.53 o 
   0   9   1      274.81      237.05     17.26 o 
   1   9   1       12.84       11.18      7.73 o 
   2   9   1       56.81       52.56     13.33 o 
   3   9   1      486.91      458.08     26.06 o 
   4   9   1      417.49      416.73     20.73 o 
   5   9   1       16.66       21.89      8.11 o 
   6   9   1      103.97      101.71     13.77 o 
   7   9   1       15.86       28.46      9.02 o 
   8   9   1        5.46        1.73      7.13 o 
   9   9   1        1.34        9.04      7.22 o 
  10   9   1        6.03        3.22      7.00 o 
  11   9   1      118.11      122.75     15.15 o 
  12   9   1       35.89       39.66      9.55 o 
  13   9   1      203.45      228.35     23.75 o 
  14   9   1       43.23       69.70     14.19 o 
  15   9   1      522.15      514.91     30.48 o 
 -14  10   1      836.20      862.80     66.39 o 
 -13  10   1     1228.35     1272.50     62.23 o 
 -12  10   1        2.11       26.15      9.12 o 
 -11  10   1        5.51       14.90      8.13 o 
 -10  10   1        0.89        9.04      8.32 o 
  -9  10   1      682.63      675.29     33.18 o 
  -8  10   1      249.82      240.36     20.81 o 
  -7  10   1      485.63      477.78     34.70 o 
  -6  10   1       15.34       16.67      8.75 o 
  -5  10   1      162.16      189.84     20.23 o 
  -4  10   1        0.42        4.75      8.94 o 
  -3  10   1        0.28        1.30      7.85 o 
  -2  10   1       28.30       44.60      9.08 o 
  -1  10   1      187.61      184.69     16.36 o 
   0  10   1        1.57       20.78     10.41 o 
   1  10   1        0.02        4.30      8.22 o 
   2  10   1      905.24      816.84     35.01 o 
   3  10   1      512.64      507.81     28.48 o 
   4  10   1     1342.68     1313.50     44.73 o 
   5  10   1      171.18      168.64     19.78 o 
   6  10   1       80.93      105.82     16.72 o 
   7  10   1       58.63       59.51     10.31 o 
   8  10   1        2.25        5.38      6.59 o 
   9  10   1      226.37      218.85     19.14 o 
  10  10   1        0.41        6.99      6.95 o 
  11  10   1       65.06       65.23     13.85 o 
  12  10   1        4.97        7.81      7.56 o 
  13  10   1      298.34      342.92     40.98 o 
 -10  11   1       22.56       25.18      9.84 o 
  -9  11   1        1.41        4.41      8.49 o 
  -8  11   1       79.42      100.07     18.61 o 
  -7  11   1        4.56       11.78     10.27 o 
  -6  11   1      210.85      248.48     29.49 o 
  -5  11   1       37.81       46.75     14.42 o 
  -4  11   1       24.03       30.48      9.98 o 
  -3  11   1      158.24      172.04     25.75 o 
  -2  11   1       16.46       12.65     13.52 o 
  -1  11   1      101.41       83.32     20.00 o 
   0  11   1       25.53       36.15     10.53 o 
   1  11   1       73.90       92.23     16.45 o 
   2  11   1      137.33      165.15     20.14 o 
   3  11   1      334.07      302.65     24.70 o 
   4  11   1      173.33      191.65     22.00 o 
   5  11   1      315.00      336.83     25.72 o 
   6  11   1       56.54       80.23     14.00 o 
   7  11   1       23.37       41.28     11.40 o 
   8  11   1       60.29       80.63     12.93 o 
   9  11   1      179.95      179.79     24.93 o 
  -1  12   1       49.02       55.10     13.55 o 
   0  12   1       56.11       63.05     14.22 o 
   1  12   1        1.89       17.11     14.31 o 
   2  12   1      139.24      169.43     28.39 o 
   3  12   1       11.83       24.85      8.24 o 
   4  12   1      154.77      247.26     22.96 o 
 -22   0   2       76.26       71.75     14.92 o 
 -21   0   2      566.94      533.49     59.86 o 
 -20   0   2     1276.89     1175.09     95.46 o 
 -19   0   2       54.79       63.20     13.66 o 
 -18   0   2     1048.47     1028.00     38.34 o 
 -17   0   2      241.72      223.50     16.16 o 
 -16   0   2      989.85      890.05     56.33 o 
 -15   0   2      254.99      244.74     14.98 o 
 -14   0   2      486.81      383.34     17.34 o 
 -13   0   2       96.76      135.39     11.40 o 
 -12   0   2      882.03      746.24     21.76 o 
 -11   0   2       89.92      106.68     10.12 o 
 -10   0   2    14580.76    16201.77    100.75 o 
  -9   0   2     1765.78     1916.62     29.96 o 
  -8   0   2     1254.50     1222.61     22.44 o 
  -7   0   2     4558.46     4856.49     76.85 o 
  -6   0   2     2817.03     2924.17     45.33 o 
  -5   0   2       11.22       20.15      3.77 o 
  -4   0   2      934.35     1037.74     14.81 o 
  -3   0   2     5098.92     5597.30     51.74 o 
  -2   0   2      182.38      178.21     14.16 o 
  -1   0   2     2433.17     2666.70    152.12 o 
   0   0   2     5086.92     5563.40    174.37 o 
   1   0   2     1369.57     1466.59    112.74 o 
   2   0   2    10748.71    11533.03    181.25 o 
   3   0   2     2701.52     3004.82     57.84 o 
   4   0   2     6399.07     7124.29     48.28 o 
   5   0   2     4090.67     4510.40     45.64 o 
   6   0   2       65.67       73.25      6.90 o 
   7   0   2     6111.03     6681.14    111.82 o 
   8   0   2     3711.34     3949.61     88.17 o 
   9   0   2     3728.24     4213.08     75.11 o 
  10   0   2     4800.85     5105.44     92.28 o 
  11   0   2     1293.22     1208.49     27.61 o 
  12   0   2      544.08      574.73     20.20 o 
  13   0   2       29.95       32.95      7.64 o 
  14   0   2      143.27      174.82     13.81 o 
  15   0   2       48.43       68.06     10.66 o 
  16   0   2     2492.00     2496.19     61.66 o 
  17   0   2      252.42      275.27     24.01 o 
  18   0   2      459.70      509.58     46.70 o 
  19   0   2       46.39       66.62     22.21 o 
  20   0   2       25.03       46.93     20.60 o 
  21   0   2     3222.75     3282.50    123.62 o 
  22   0   2     1950.51     2022.06     99.58 o 
  23   0   2        8.51       50.36     18.31 o 
  24   0   2      658.24      673.03     59.98 o 
 -23   1   2       51.84       54.72     13.42 o 
 -22   1   2        1.79        6.12      8.36 o 
 -21   1   2       26.97       35.12      9.31 o 
 -20   1   2        7.99       15.32      6.90 o 
 -19   1   2      733.49      695.82     21.65 o 
 -18   1   2      201.78      210.92     13.31 o 
 -17   1   2       18.39       26.42      6.07 o 
 -16   1   2      294.32      267.32     11.58 o 
 -15   1   2     1315.65     1377.71     34.80 o 
 -14   1   2      665.54      702.26     16.31 o 
 -13   1   2     1794.42     1820.35     24.72 o 
 -12   1   2       10.12        3.97      3.72 o 
 -11   1   2       20.07       24.62      4.93 o 
 -10   1   2     3201.45     3482.81     30.26 o 
  -9   1   2      220.65      238.84      8.79 o 
  -8   1   2       21.54       21.64      3.98 o 
  -7   1   2     1730.19     1732.47     17.61 o 
  -6   1   2    11743.08    12548.21    132.49 o 
  -5   1   2    24119.98    26820.71    144.58 o 
  -4   1   2    41608.13    45635.71    499.57 o 
  -3   1   2     8219.01     9000.65    116.39 o 
  -2   1   2     3513.45     3806.43     48.31 o 
  -1   1   2       29.78       43.85      2.94 o 
   0   1   2     2093.88     2301.40     44.68 o 
   1   1   2     7064.06     7535.88    160.71 o 
   2   1   2    25851.00    28400.16    325.74 o 
   3   1   2    12991.38    14464.37    251.66 o 
   4   1   2    11115.06    12397.44    161.24 o 
   5   1   2     8118.16     9012.29     80.20 o 
   6   1   2     1962.99     2224.54     19.92 o 
   7   1   2        0.00        2.62      4.09 o 
   8   1   2      719.02      843.37     14.51 o 
   9   1   2     2173.89     2378.17     25.61 o 
  10   1   2      299.39      334.74     10.45 o 
  11   1   2        9.89       10.79      4.01 o 
  12   1   2       88.15      102.88      7.35 o 
  13   1   2      278.26      257.22     10.42 o 
  14   1   2      355.82      355.69     14.52 o 
  15   1   2        1.59        7.22      5.68 o 
  16   1   2      437.43      402.36     18.77 o 
  17   1   2      355.64      337.34     17.76 o 
  18   1   2        0.37       -4.98      7.41 o 
  19   1   2        0.09        8.33      8.64 o 
  20   1   2     1484.87     1481.17     57.42 o 
  21   1   2        1.10       77.06     66.16 o 
  22   1   2       68.35       54.03     21.06 o 
  23   1   2      137.66      149.72     23.83 o 
  24   1   2       20.95       28.67     11.55 o 
 -24   2   2        2.81        0.57      8.77 o 
 -23   2   2      806.23      869.85     35.71 o 
 -22   2   2      664.24      640.63     30.16 o 
 -21   2   2      999.67      950.50     35.68 o 
 -20   2   2       13.86       20.37      9.06 o 
 -19   2   2     1444.46     1364.55     34.58 o 
 -18   2   2        7.84        2.37      5.81 o 
 -17   2   2      532.42      478.80     23.34 o 
 -16   2   2      412.79      458.79     16.81 o 
 -15   2   2      160.64      171.07     11.46 o 
 -14   2   2     1812.81     1804.75     31.32 o 
 -13   2   2      850.33      848.47     17.11 o 
 -12   2   2     3891.22     3950.85     35.26 o 
 -11   2   2       12.57       16.97      4.44 o 
 -10   2   2      610.85      513.09     12.15 o 
  -9   2   2     1117.61     1187.98     17.51 o 
  -8   2   2     1424.38     1422.24     17.93 o 
  -7   2   2      467.74      417.41      9.50 o 
  -6   2   2      721.63      751.59     11.29 o 
  -5   2   2     8385.58     9083.94     96.23 o 
  -4   2   2     2205.08     2252.05     26.71 o 
  -3   2   2     9284.40     9684.99    135.96 o 
  -2   2   2     7035.88     7595.00    128.88 o 
  -1   2   2      907.37      979.00     15.07 o 
   0   2   2     9386.21    10371.74    159.06 o 
   1   2   2    13321.86    13989.89    257.12 o 
   2   2   2     3800.13     4032.19     49.98 o 
   3   2   2    12342.82    13214.63    295.84 o 
   4   2   2      200.36      219.54     11.35 o 
   5   2   2      354.06      421.28     10.44 o 
   6   2   2      932.65     1019.66     14.09 o 
   7   2   2     5424.75     5947.51     68.17 o 
   8   2   2     3895.08     4104.58     37.24 o 
   9   2   2     1089.88     1101.15     16.74 o 
  10   2   2     4689.80     4864.40     63.54 o 
  11   2   2       88.28       88.54      6.59 o 
  12   2   2     1447.91     1357.52     28.78 o 
  13   2   2       66.89       61.98      9.45 o 
  14   2   2      138.63      144.06     13.05 o 
  15   2   2       22.09       29.48      8.61 o 
  16   2   2        0.81       -0.84      7.54 o 
  17   2   2      109.87       95.68     12.34 o 
  18   2   2     1502.00     1410.58     52.31 o 
  19   2   2     2492.23     2383.97     88.69 o 
  20   2   2     3128.46     3086.60    111.52 o 
  21   2   2      191.84      204.17     20.66 o 
  22   2   2      184.86      192.05     20.99 o 
  23   2   2       32.26       42.76     14.88 o 
  24   2   2        1.33        9.21      9.19 o 
 -25   3   2      215.82      233.63     22.07 o 
 -24   3   2      130.25      154.38     18.88 o 
 -23   3   2        5.35       12.50      7.31 o 
 -22   3   2        3.67       16.51      8.47 o 
 -21   3   2      204.90      195.34     20.02 o 
 -20   3   2        0.08        4.21      7.51 o 
 -19   3   2       35.62       34.30     11.81 o 
 -18   3   2      389.69      372.75     29.07 o 
 -17   3   2      230.77      230.17     15.68 o 
 -16   3   2      151.04      167.44     12.23 o 
 -15   3   2       60.05       63.59      8.82 o 
 -14   3   2       28.23       23.41      6.63 o 
 -13   3   2       47.43       47.91      7.46 o 
 -12   3   2      175.07      173.61     10.46 o 
 -11   3   2       27.85       40.03      6.53 o 
 -10   3   2     1734.50     1966.34     22.19 o 
  -9   3   2     2351.62     2628.95     36.70 o 
  -8   3   2      530.21      545.76     14.45 o 
  -7   3   2       29.96       40.67      8.47 o 
  -6   3   2        0.11        3.93      3.96 o 
  -5   3   2     4897.18     5027.19     53.65 o 
  -4   3   2     3368.00     3610.10     49.48 o 
  -3   3   2        8.48       11.69      3.37 o 
  -2   3   2     1122.73     1203.22     14.71 o 
  -1   3   2      172.15      175.98      6.31 o 
   0   3   2     2544.63     2770.74     28.85 o 
   1   3   2      392.19      417.97      8.92 o 
   2   3   2      434.52      503.58      9.62 o 
   3   3   2     3124.32     3114.50     37.17 o 
   4   3   2     2050.44     2099.02     19.96 o 
   5   3   2       78.93       76.25      5.37 o 
   6   3   2        1.22        3.11      3.78 o 
   7   3   2     1662.44     1742.03     28.76 o 
   8   3   2      218.82      193.88      7.44 o 
   9   3   2      620.53      693.61     12.93 o 
  10   3   2      698.50      753.72     23.36 o 
  11   3   2      529.00      502.91     19.23 o 
  12   3   2      161.56      168.90     13.40 o 
  13   3   2       21.00       23.76      8.24 o 
  14   3   2      601.80      623.59     23.25 o 
  15   3   2       75.31       57.87     11.00 o 
  16   3   2     1824.12     1747.88     41.40 o 
  17   3   2      201.07      223.66     16.74 o 
  18   3   2       90.44       91.40     12.65 o 
  19   3   2       22.61       31.04      8.31 o 
  20   3   2       39.32       44.78      9.37 o 
  21   3   2       22.57       47.17     11.58 o 
  22   3   2       94.60      124.65     17.35 o 
  23   3   2       96.93      125.39     18.01 o 
 -25   4   2        7.03       26.95      7.76 o 
 -24   4   2        1.63        6.64      7.57 o 
 -23   4   2      118.33      119.29     16.81 o 
 -22   4   2      147.17      160.31     19.05 o 
 -21   4   2      409.79      411.26     31.40 o 
 -20   4   2       78.57      103.17     15.63 o 
 -19   4   2       42.79       47.83     11.96 o 
 -18   4   2        9.91       10.12      9.23 o 
 -17   4   2      266.01      272.01     21.89 o 
 -16   4   2       33.99       33.70      8.66 o 
 -15   4   2        0.73        5.37      5.87 o 
 -14   4   2        0.31        4.77      5.99 o 
 -13   4   2      333.33      320.41     14.23 o 
 -12   4   2     4281.35     4297.17     59.12 o 
 -11   4   2       94.74       99.87      8.94 o 
 -10   4   2      263.20      242.18     12.48 o 
  -9   4   2      214.60      184.07     10.31 o 
  -8   4   2      451.42      429.52     13.76 o 
  -7   4   2      201.12      227.97      7.15 o 
  -6   4   2      561.15      544.86     11.31 o 
  -5   4   2      142.17      142.50      7.33 o 
  -4   4   2      201.45      225.64      8.92 o 
  -3   4   2      360.94      327.93     10.04 o 
  -2   4   2      853.22      865.66     14.82 o 
  -1   4   2     6220.07     6612.61     81.44 o 
   0   4   2     2075.61     2118.43     22.54 o 
   1   4   2     2094.00     2034.17     31.38 o 
   2   4   2      376.12      354.67     10.17 o 
   3   4   2      357.36      358.58     10.00 o 
   4   4   2       96.10       83.62      5.86 o 
   5   4   2     1294.58     1445.65     22.90 o 
   6   4   2      900.32     1076.67     14.65 o 
   7   4   2      687.36      725.48     16.40 o 
   8   4   2       35.30       20.55      6.48 o 
   9   4   2      453.76      401.41     16.99 o 
  10   4   2      912.81      836.87     24.42 o 
  11   4   2       42.03       40.23      8.98 o 
  12   4   2     1469.57     1368.34     32.97 o 
  13   4   2        9.22        5.21      7.50 o 
  14   4   2      198.89      229.70     16.96 o 
  15   4   2        7.39        7.18      7.80 o 
  16   4   2      236.68      239.68     17.94 o 
  17   4   2      353.24      321.37     19.40 o 
  18   4   2      931.63      862.91     30.56 o 
  19   4   2      452.22      408.09     21.70 o 
  20   4   2        0.23        8.78      6.62 o 
  21   4   2      303.06      309.00     21.74 o 
  22   4   2        0.04        9.21      7.82 o 
  23   4   2      121.05      156.45     21.44 o 
 -24   5   2       12.68       23.81     12.82 o 
 -23   5   2      158.72      192.79     21.54 o 
 -22   5   2      244.21      247.87     23.70 o 
 -21   5   2        0.15        1.22      9.84 o 
 -20   5   2      141.66      170.68     20.25 o 
 -19   5   2      349.70      339.72     23.52 o 
 -18   5   2      234.50      231.25     21.90 o 
 -17   5   2      109.67      130.43     17.31 o 
 -16   5   2      434.05      408.49     24.58 o 
 -15   5   2       30.30       19.98     10.33 o 
 -14   5   2       30.56       33.83      9.01 o 
 -13   5   2      282.18      290.05     14.35 o 
 -12   5   2      115.42      107.26     10.34 o 
 -11   5   2     2188.37     2241.84     34.41 o 
 -10   5   2       10.80       11.01      5.94 o 
  -9   5   2      652.69      612.35     19.66 o 
  -8   5   2     1479.31     1395.71     25.38 o 
  -7   5   2      171.17      182.75     10.73 o 
  -6   5   2      360.20      377.27     13.52 o 
  -5   5   2      196.41      162.92      7.74 o 
  -4   5   2       40.58       25.41      4.89 o 
  -3   5   2      463.10      450.08     11.99 o 
  -2   5   2        0.05       -1.25      3.98 o 
  -1   5   2      170.88      173.05      8.40 o 
   0   5   2      377.99      428.26     11.88 o 
   1   5   2     2565.44     2646.99     34.05 o 
   2   5   2       50.79       62.98      6.02 o 
   3   5   2     3494.77     3489.53     44.74 o 
   4   5   2      167.29      206.07     10.42 o 
   5   5   2      497.85      443.37     13.84 o 
   6   5   2        4.62        5.91      5.90 o 
   7   5   2       10.58       10.08      6.05 o 
   8   5   2       81.53       72.32     10.27 o 
   9   5   2       56.84       68.88     10.55 o 
  10   5   2      707.41      696.87     23.99 o 
  11   5   2        0.79        0.23      6.98 o 
  12   5   2      212.77      212.52     16.24 o 
  13   5   2        0.13        1.81      7.25 o 
  14   5   2      680.36      665.67     25.92 o 
  15   5   2     1361.02     1235.31     35.38 o 
  16   5   2      290.04      288.73     19.61 o 
  17   5   2        7.95       18.15      8.03 o 
  18   5   2       35.85       39.47      9.15 o 
  19   5   2      150.52      170.39     17.09 o 
  20   5   2       96.49      110.12     14.01 o 
  21   5   2       59.52       86.07     12.38 o 
  22   5   2       10.50       25.38      8.31 o 
 -22   6   2       30.27       20.42      7.84 o 
 -21   6   2        0.30        5.03     10.58 o 
 -20   6   2       15.46       25.62     12.21 o 
 -19   6   2      403.12      385.74     25.86 o 
 -18   6   2        5.80        9.02      8.31 o 
 -17   6   2      320.51      292.00     24.42 o 
 -16   6   2      182.85      183.25     19.97 o 
 -15   6   2       23.71       18.52     10.00 o 
 -14   6   2       74.17       83.81     14.97 o 
 -13   6   2      260.09      241.32     21.05 o 
 -12   6   2       33.43       46.26     10.09 o 
 -11   6   2      298.17      306.72     15.03 o 
 -10   6   2     6567.76     6468.64     65.47 o 
  -9   6   2        0.88        4.23      6.39 o 
  -8   6   2       44.93       31.60      7.44 o 
  -7   6   2        1.52        5.32      5.99 o 
  -6   6   2      202.72      200.64     11.83 o 
  -5   6   2       16.10       17.53      6.25 o 
  -4   6   2       25.00       23.45      6.33 o 
  -3   6   2      441.29      394.00     12.08 o 
  -2   6   2      118.47      123.13      8.06 o 
  -1   6   2      490.87      412.03     12.44 o 
   0   6   2       58.04       65.54      6.57 o 
   1   6   2     3226.48     3512.68     34.59 o 
   2   6   2       96.35      104.39      9.00 o 
   3   6   2      305.54      275.39     12.18 o 
   4   6   2      422.07      428.97     14.91 o 
   5   6   2      164.07      166.11     13.28 o 
   6   6   2     1610.71     1473.54     32.92 o 
   7   6   2      435.52      410.98     19.00 o 
   8   6   2     2928.96     2784.28     55.35 o 
   9   6   2       19.96       20.96      8.71 o 
  10   6   2      722.76      668.47     24.89 o 
  11   6   2        6.72        2.32      7.55 o 
  12   6   2      268.93      239.31     17.86 o 
  13   6   2      130.60      123.13     14.48 o 
  14   6   2      232.01      200.40     17.54 o 
  15   6   2      262.07      252.74     19.51 o 
  16   6   2     1078.08      977.13     33.49 o 
  17   6   2       18.70       24.41      8.06 o 
  18   6   2       38.60       45.28      9.75 o 
  19   6   2       10.95       12.43      6.71 o 
  20   6   2      109.39      137.75     15.19 o 
  21   6   2      314.92      344.30     40.06 o 
 -21   7   2       21.77       39.37     16.02 o 
 -20   7   2        9.81       28.08      8.52 o 
 -19   7   2      133.75      147.04     18.99 o 
 -18   7   2      499.78      511.03     70.28 o 
 -17   7   2      362.50      369.64     26.77 o 
 -16   7   2      616.03      565.61     30.41 o 
 -15   7   2      149.72      154.88     19.07 o 
 -14   7   2      271.67      257.15     22.82 o 
 -13   7   2      120.00      125.41     17.49 o 
 -12   7   2       85.85       88.85     15.25 o 
 -11   7   2      678.12      641.93     29.77 o 
 -10   7   2      248.66      252.82     17.29 o 
  -9   7   2     4597.77     4292.88    126.25 o 
  -8   7   2     1366.42     1243.78     28.10 o 
  -7   7   2     1620.11     1554.72     30.69 o 
  -6   7   2     1872.66     1804.69     32.60 o 
  -5   7   2        8.09        5.95      6.64 o 
  -4   7   2       10.47        9.42      6.46 o 
  -3   7   2     1181.60     1074.92     24.49 o 
  -2   7   2       64.54       54.11      8.42 o 
  -1   7   2      745.10      783.02     18.16 o 
   0   7   2      113.79      104.92      9.83 o 
   1   7   2     1515.92     1381.42     28.70 o 
   2   7   2        6.02        7.62      6.12 o 
   3   7   2      723.56      678.67     29.78 o 
   4   7   2      613.87      537.82     24.75 o 
   5   7   2      790.76      750.58     25.40 o 
   6   7   2      711.21      751.62     25.95 o 
   7   7   2      168.10      182.27     15.58 o 
   8   7   2        5.49       12.48      8.53 o 
   9   7   2       67.96       65.25     11.61 o 
  10   7   2      421.34      419.34     21.30 o 
  11   7   2      139.52      131.15     14.90 o 
  12   7   2      745.60      702.68     27.63 o 
  13   7   2       36.71       39.21      9.68 o 
  14   7   2     2221.36     2167.17     49.58 o 
  15   7   2        3.20       15.80      7.70 o 
  16   7   2      536.51      587.26     26.95 o 
  17   7   2      723.58      711.39     30.21 o 
  18   7   2        3.82       18.92      6.86 o 
  19   7   2      139.88      153.24     19.05 o 
 -19   8   2        3.13       16.25     12.82 o 
 -18   8   2       58.94       54.43     11.71 o 
 -17   8   2       34.23       53.96     12.21 o 
 -16   8   2      138.78      180.15     34.22 o 
 -15   8   2       48.66       55.60     12.56 o 
 -14   8   2       82.94       95.81     15.63 o 
 -13   8   2        7.35       18.35      9.03 o 
 -12   8   2       19.26       31.61     11.28 o 
 -11   8   2      187.23      199.31     20.59 o 
 -10   8   2      126.97      129.08     17.44 o 
  -9   8   2      185.39      184.64     19.16 o 
  -8   8   2     1766.48     1747.06     39.81 o 
  -7   8   2        0.82        3.48      6.48 o 
  -6   8   2        2.11       -1.08      6.71 o 
  -5   8   2        1.89       -0.11      6.48 o 
  -4   8   2       52.25       49.37      9.30 o 
  -3   8   2      117.43      111.38     11.36 o 
  -2   8   2      989.92      967.66     28.65 o 
  -1   8   2       81.85       87.44     12.26 o 
   0   8   2       75.70       82.05     12.02 o 
   1   8   2        0.14        0.22      5.95 o 
   2   8   2      292.27      289.42     17.11 o 
   3   8   2        0.13       -2.01      7.57 o 
   4   8   2      293.10      303.27     18.51 o 
   5   8   2       29.35       23.56      9.36 o 
   6   8   2       22.82       25.73      9.15 o 
   7   8   2       64.70       86.57     12.93 o 
   8   8   2       10.63       16.26      8.58 o 
   9   8   2      119.44      129.79     15.09 o 
  10   8   2        1.40       -0.06      7.07 o 
  11   8   2       60.03       56.77     11.00 o 
  12   8   2      153.61      140.18     16.00 o 
  13   8   2      123.63      126.46     15.46 o 
  14   8   2      246.94      248.32     20.36 o 
  15   8   2      312.82      301.26     21.93 o 
  16   8   2      388.03      388.45     22.48 o 
  17   8   2      171.69      189.89     21.28 o 
 -16   9   2      356.50      368.91     26.21 o 
 -15   9   2        6.16       27.74      9.06 o 
 -14   9   2      302.54      277.76     24.94 o 
 -13   9   2       52.92       52.92     16.10 o 
 -12   9   2       13.68       20.40     12.16 o 
 -11   9   2      383.91      387.56     25.08 o 
 -10   9   2       18.43       20.69      8.62 o 
  -9   9   2     1003.46      975.44     37.83 o 
  -8   9   2       45.05       51.99     11.93 o 
  -7   9   2       31.97       42.17     12.42 o 
  -6   9   2      351.21      351.95     16.91 o 
  -5   9   2     1281.70     1217.95     34.24 o 
  -4   9   2      824.38      822.66     28.46 o 
  -3   9   2      443.30      389.16     20.12 o 
  -2   9   2      166.79      176.79     15.74 o 
  -1   9   2      695.71      653.77     25.38 o 
   0   9   2      309.50      298.33     22.69 o 
   1   9   2       79.68       71.41     14.73 o 
   2   9   2      555.28      492.14     27.02 o 
   3   9   2      368.92      385.43     24.88 o 
   4   9   2       67.08       83.64     12.29 o 
   5   9   2      650.25      659.31     26.66 o 
   6   9   2      418.65      423.80     21.84 o 
   7   9   2      898.25      851.52     30.59 o 
   8   9   2      443.57      420.22     22.28 o 
   9   9   2       33.77       38.58     10.03 o 
  10   9   2       37.35       61.76     13.21 o 
  11   9   2      446.69      448.62     23.68 o 
  12   9   2      611.07      585.77     27.37 o 
  13   9   2       17.41       20.23      8.62 o 
  14   9   2      244.15      282.85     21.98 o 
  15   9   2       42.86       46.81     14.06 o 
 -14  10   2       19.47       33.19     13.96 o 
 -13  10   2        1.24       15.74      7.55 o 
 -12  10   2        5.59        5.92      7.75 o 
 -11  10   2      167.18      137.32     18.21 o 
 -10  10   2        2.74        3.81      7.09 o 
  -9  10   2        3.73       15.31      7.82 o 
  -8  10   2      425.38      400.40     46.70 o 
  -7  10   2      839.24      766.34     43.04 o 
  -6  10   2       10.76       25.22     12.14 o 
  -5  10   2       55.34       62.76     17.86 o 
  -4  10   2      141.16      155.69     15.13 o 
  -3  10   2      132.92      134.76     14.44 o 
  -2  10   2        6.05       15.38      9.24 o 
  -1  10   2        1.99        2.71      8.68 o 
   0  10   2      220.24      228.25     21.32 o 
   1  10   2       37.51       55.27     13.30 o 
   2  10   2      525.41      516.69     28.77 o 
   3  10   2       14.13       25.24     10.54 o 
   4  10   2      380.80      411.44     26.34 o 
   5  10   2       24.50       37.26     13.95 o 
   6  10   2       43.81       30.24     11.71 o 
   7  10   2      404.01      378.47     21.92 o 
   8  10   2       26.48       43.98      9.77 o 
   9  10   2      136.47      164.70     17.33 o 
  10  10   2       36.97       33.03      9.35 o 
  11  10   2        4.52       12.26      7.28 o 
  12  10   2      234.22      236.00     23.28 o 
  13  10   2       87.15       90.88     25.18 o 
 -10  11   2       12.15       25.41     11.67 o 
  -9  11   2       75.84      100.79     18.54 o 
  -8  11   2      293.17      337.93     30.57 o 
  -7  11   2      120.60      155.17     24.20 o 
  -6  11   2      406.46      454.50     33.97 o 
  -5  11   2      310.91      323.74     29.40 o 
  -4  11   2      677.15      633.20     59.98 o 
  -3  11   2       15.10       18.54     20.83 o 
  -2  11   2        0.68       12.36     19.00 o 
  -1  11   2       21.33       22.81     10.22 o 
   0  11   2      147.70      168.78     20.00 o 
   1  11   2      360.44      339.48     25.72 o 
   2  11   2       56.74       46.07     12.49 o 
   3  11   2      910.76      944.37     40.25 o 
   4  11   2      370.11      403.64     26.96 o 
   5  11   2      362.20      381.93     27.08 o 
   6  11   2        1.76        5.25      8.40 o 
   7  11   2        2.50       27.17      8.61 o 
   8  11   2        6.12       29.52     11.76 o 
   9  11   2        0.61       17.86     11.67 o 
   1  12   2      386.07      392.14     38.69 o 
   2  12   2        1.13       21.98     13.05 o 
   3  12   2       62.75       71.88     20.83 o 
 -24   1   3       88.74      119.95     27.93 o 
 -23   1   3      363.87      401.30     41.21 o 
 -22   1   3      337.19      320.20     25.08 o 
 -21   1   3      935.33      884.62     28.66 o 
 -20   1   3      328.76      322.18     17.78 o 
 -19   1   3      836.43      813.31     23.22 o 
 -18   1   3      106.47      113.33     11.93 o 
 -17   1   3       88.13      109.91     10.02 o 
 -16   1   3      566.73      591.23     17.79 o 
 -15   1   3      425.03      385.42     14.04 o 
 -14   1   3      215.38      236.27     10.86 o 
 -13   1   3     2176.22     2111.36     28.91 o 
 -12   1   3     6503.58     6822.66     50.99 o 
 -11   1   3     3297.68     3318.91     34.48 o 
 -10   1   3     3955.21     4300.71     42.98 o 
  -9   1   3      181.84      254.20      8.90 o 
  -8   1   3     3293.81     3812.71     28.52 o 
  -7   1   3     3017.40     3242.81     46.72 o 
  -6   1   3      667.57      750.20     10.67 o 
  -5   1   3       37.55       42.92      2.97 o 
  -4   1   3     2027.11     2010.73     40.74 o 
  -3   1   3     5150.03     5382.30    131.18 o 
  -2   1   3    12485.36    13253.41    215.40 o 
  -1   1   3    19849.80    21262.76    290.22 o 
   0   1   3     1262.73     1196.50     38.36 o 
   1   1   3     7347.15     7629.36    134.41 o 
   2   1   3     2130.36     2236.13     59.02 o 
   3   1   3     2618.07     2758.22     25.94 o 
   4   1   3      187.49      157.84      5.10 o 
   5   1   3     5687.89     6202.34     60.52 o 
   6   1   3     1124.80     1234.42     19.52 o 
   7   1   3     5292.44     5782.21     36.90 o 
   8   1   3        1.92        4.28      3.91 o 
   9   1   3      700.49      599.00     13.13 o 
  10   1   3      570.58      579.86     13.29 o 
  11   1   3      613.30      555.51     13.61 o 
  12   1   3        4.19       -2.07      4.37 o 
  13   1   3      202.82      210.78     11.82 o 
  14   1   3      703.69      755.37     20.86 o 
  15   1   3      104.93      118.03     12.20 o 
  16   1   3     3092.84     3152.18     81.13 o 
  17   1   3       33.01       37.10     12.28 o 
  18   1   3      724.34      781.17     32.97 o 
  19   1   3       27.83       36.87     10.36 o 
  20   1   3      518.10      508.38     35.04 o 
  21   1   3       77.64      103.78     20.37 o 
  22   1   3      123.45      123.50     22.17 o 
  23   1   3      265.25      252.73     42.58 o 
  24   1   3       20.25       35.25     15.11 o 
 -26   2   3      201.99      241.05     29.30 o 
 -25   2   3       73.75       61.58     20.60 o 
 -24   2   3      105.81      106.91     27.01 o 
 -23   2   3       40.49       43.35     10.54 o 
 -22   2   3        0.08        1.18      6.61 o 
 -21   2   3       23.13       35.84      9.86 o 
 -20   2   3      220.23      207.99     16.38 o 
 -19   2   3       28.45       32.31      8.72 o 
 -18   2   3       64.19       65.52     11.14 o 
 -17   2   3     1132.96     1116.51     25.94 o 
 -16   2   3        7.12        8.75      6.15 o 
 -15   2   3      167.04      162.59     10.95 o 
 -14   2   3      100.78      102.38      7.54 o 
 -13   2   3        9.54        9.44      4.05 o 
 -12   2   3      436.82      449.02     12.28 o 
 -11   2   3       82.28       95.93      6.75 o 
 -10   2   3      342.76      338.98     10.30 o 
  -9   2   3      270.60      288.56      9.47 o 
  -8   2   3     1144.65     1139.22     16.14 o 
  -7   2   3      388.01      400.60      9.67 o 
  -6   2   3        1.42        5.24      3.21 o 
  -5   2   3     1215.94     1229.88     15.42 o 
  -4   2   3       33.52       49.38      3.63 o 
  -3   2   3    18544.29    20349.51    395.97 o 
  -2   2   3      124.78      134.52      4.96 o 
  -1   2   3      230.16      226.01      6.22 o 
   0   2   3     7752.68     8168.69    163.10 o 
   1   2   3     3004.28     3096.96     68.69 o 
   2   2   3      877.30      866.17     29.35 o 
   3   2   3      870.77      831.26     18.42 o 
   4   2   3      132.90      135.64      7.62 o 
   5   2   3     5979.05     6680.59     83.33 o 
   6   2   3     1920.79     2116.25     25.92 o 
   7   2   3       10.19       20.28      4.04 o 
   8   2   3     2393.79     2811.36     43.41 o 
   9   2   3     1256.87     1363.67     27.52 o 
  10   2   3       93.54      106.14      8.62 o 
  11   2   3      226.85      215.23     11.22 o 
  12   2   3       16.28       19.05      6.08 o 
  13   2   3        0.76        5.85      6.42 o 
  14   2   3      770.68      727.81     24.46 o 
  15   2   3       28.18       34.39      9.00 o 
  16   2   3      180.39      194.54     15.62 o 
  17   2   3       13.20       10.59      6.73 o 
  18   2   3       94.58       87.95     18.38 o 
  19   2   3      972.79     1020.02     46.92 o 
  20   2   3      428.09      396.82     25.51 o 
  21   2   3        7.38       24.47      9.36 o 
  22   2   3       16.58       31.19     14.23 o 
  23   2   3       52.58       53.92     14.97 o 
 -26   3   3        4.50       17.40      9.84 o 
 -25   3   3        3.21       13.96      9.40 o 
 -24   3   3      233.63      239.89     28.12 o 
 -23   3   3      161.86      174.76     19.63 o 
 -22   3   3       33.29       62.09     12.85 o 
 -21   3   3      388.86      388.71     29.54 o 
 -20   3   3      102.69      103.31     15.28 o 
 -19   3   3      375.51      352.88     25.98 o 
 -18   3   3       61.66       79.78     11.89 o 
 -17   3   3       12.87        9.88      7.52 o 
 -16   3   3       57.17       58.76     10.55 o 
 -15   3   3      891.55      845.40     21.92 o 
 -14   3   3      881.43      846.30     23.26 o 
 -13   3   3     3372.63     3302.04     44.83 o 
 -12   3   3      218.19      222.75     10.97 o 
 -11   3   3      617.27      620.77     16.38 o 
 -10   3   3       83.81       78.80      5.88 o 
  -9   3   3     1006.07     1153.46     17.19 o 
  -8   3   3     9310.30    10190.58    103.05 o 
  -7   3   3     1245.55     1312.69     17.88 o 
  -6   3   3     2982.73     3154.41     39.05 o 
  -5   3   3      381.96      385.88      9.95 o 
  -4   3   3     6749.71     7121.96     87.21 o 
  -3   3   3      131.51      118.31      6.41 o 
  -2   3   3    12016.30    12489.77    220.10 o 
  -1   3   3      619.12      708.78     12.08 o 
   0   3   3     6816.40     7280.74     93.09 o 
   1   3   3       72.88       58.83      4.97 o 
   2   3   3       18.68       21.28      4.15 o 
   3   3   3     1419.88     1566.38     24.35 o 
   4   3   3      122.00      141.94      8.72 o 
   5   3   3     7391.17     7797.19    166.34 o 
   6   3   3      279.68      329.47     11.40 o 
   7   3   3     2110.97     2088.53     39.27 o 
   8   3   3     3126.81     3245.85     67.44 o 
   9   3   3      806.83      717.57     17.61 o 
  10   3   3       62.83       54.80      8.91 o 
  11   3   3      457.88      409.59     18.00 o 
  12   3   3        1.29        3.43      6.53 o 
  13   3   3        9.62        4.57      7.00 o 
  14   3   3       80.43       74.44     11.52 o 
  15   3   3       52.38       40.92     10.33 o 
  16   3   3       81.44       78.38     12.18 o 
  17   3   3      320.94      299.31     18.51 o 
  18   3   3      854.58      769.49     28.53 o 
  19   3   3       53.35       47.83     12.10 o 
  20   3   3        5.13       12.03      8.56 o 
  21   3   3       56.43       43.99     11.43 o 
  22   3   3       36.49       56.06     12.55 o 
  23   3   3        3.36       13.45      8.14 o 
 -25   4   3       17.08       27.87      9.83 o 
 -24   4   3      508.92      557.74     37.31 o 
 -23   4   3      345.85      379.02     25.39 o 
 -22   4   3       54.73       87.19     15.05 o 
 -21   4   3       10.30       10.07      8.91 o 
 -20   4   3       49.66       61.42     12.90 o 
 -19   4   3      148.75      140.54     17.88 o 
 -18   4   3      878.59      810.38     33.65 o 
 -17   4   3      694.79      689.06     30.55 o 
 -16   4   3       62.66       66.90     11.80 o 
 -15   4   3     1931.91     1849.68     38.73 o 
 -14   4   3       88.24       86.94     11.78 o 
 -13   4   3        3.89        8.33      5.76 o 
 -12   4   3      379.56      370.62     14.44 o 
 -11   4   3      799.75      709.78     18.46 o 
 -10   4   3      147.01      189.77     10.65 o 
  -9   4   3     1334.74     1382.02     23.86 o 
  -8   4   3     2816.29     2818.42     35.25 o 
  -7   4   3      280.43      323.68      9.72 o 
  -6   4   3    15449.55    16253.44    177.06 o 
  -5   4   3      446.13      462.70     11.81 o 
  -4   4   3     1091.34     1085.83     16.90 o 
  -3   4   3      797.49      927.23     15.85 o 
  -2   4   3     3051.88     3337.43     52.61 o 
  -1   4   3     2650.41     3067.72     48.52 o 
   0   4   3        3.59        0.44      4.59 o 
   1   4   3       35.52       29.78      5.27 o 
   2   4   3      231.21      222.88      8.59 o 
   3   4   3     7325.91     7883.90    107.31 o 
   4   4   3      668.07      758.26     13.68 o 
   5   4   3        0.22       11.04      3.25 o 
   6   4   3      775.48      827.96     16.63 o 
   7   4   3     1420.92     1508.84     32.35 o 
   8   4   3     3144.67     3275.07     49.79 o 
   9   4   3       45.03       49.32      9.12 o 
  10   4   3       28.34       29.34      8.33 o 
  11   4   3     1259.91     1225.72     37.11 o 
  12   4   3      651.58      618.77     25.34 o 
  13   4   3      530.71      468.55     21.34 o 
  14   4   3       65.66       75.50     12.28 o 
  15   4   3       14.38       17.20      8.48 o 
  16   4   3      212.11      206.73     17.47 o 
  17   4   3        3.75        9.73      7.18 o 
  18   4   3      249.26      262.21     18.71 o 
  19   4   3      183.00      182.26     17.26 o 
  20   4   3        2.97       11.33      7.03 o 
  21   4   3       11.15       24.90      9.72 o 
  22   4   3      364.87      340.44     24.90 o 
  23   4   3        0.02       17.17     10.53 o 
 -24   5   3      148.53      166.20     32.74 o 
 -23   5   3      223.71      270.58     30.43 o 
 -22   5   3       89.77       99.49     15.70 o 
 -21   5   3      260.41      256.72     24.79 o 
 -20   5   3       25.21       41.41     11.97 o 
 -19   5   3      172.58      178.04     20.07 o 
 -18   5   3       17.63       16.34      9.16 o 
 -17   5   3       64.61       57.10     12.63 o 
 -16   5   3       29.03       52.95     13.08 o 
 -15   5   3      110.05       94.25     15.19 o 
 -14   5   3      210.97      165.29     15.03 o 
 -13   5   3       17.25       20.89      8.56 o 
 -12   5   3     2947.57     2728.90     52.13 o 
 -11   5   3      677.70      622.91     18.75 o 
 -10   5   3      733.20      655.14     18.79 o 
  -9   5   3      259.05      244.97     12.05 o 
  -8   5   3      760.89      766.63     19.04 o 
  -7   5   3        2.22       -2.79      4.57 o 
  -6   5   3        0.71        8.28      3.52 o 
  -5   5   3       25.97       21.70      4.73 o 
  -4   5   3      109.75      116.61      8.71 o 
  -3   5   3      368.95      366.08     11.21 o 
  -2   5   3       21.96        5.42      4.25 o 
  -1   5   3     1239.10     1262.12     19.59 o 
   0   5   3      157.91      138.66      7.95 o 
   1   5   3      154.40      169.17      8.31 o 
   2   5   3      650.03      629.08     13.85 o 
   3   5   3     1753.12     1909.61     23.16 o 
   4   5   3        0.02       -0.07      3.71 o 
   5   5   3      225.29      197.88     12.68 o 
   6   5   3       14.74       20.93      7.24 o 
   7   5   3     2213.19     2080.27     72.16 o 
   8   5   3       15.98       14.03      7.56 o 
   9   5   3      377.10      331.81     17.53 o 
  10   5   3       14.84       11.68      7.97 o 
  11   5   3        0.39        0.72      7.40 o 
  12   5   3        1.00       -1.09      7.38 o 
  13   5   3      367.67      329.04     19.34 o 
  14   5   3       42.95       51.36     11.00 o 
  15   5   3       28.78       33.61      9.74 o 
  16   5   3     1141.82     1033.12     33.64 o 
  17   5   3        0.14        6.25      6.08 o 
  18   5   3      199.58      211.19     18.70 o 
  19   5   3        0.46       -0.70      5.81 o 
  20   5   3      425.15      421.72     23.22 o 
  21   5   3       59.65       81.98     10.90 o 
  22   5   3       18.88       24.72     11.45 o 
 -23   6   3      214.95      266.24     41.89 o 
 -22   6   3        2.14       18.54      7.30 o 
 -21   6   3       12.07       17.40     10.36 o 
 -20   6   3      105.24       97.35     16.35 o 
 -19   6   3      417.19      392.60     25.77 o 
 -18   6   3      190.40      170.26     20.19 o 
 -17   6   3     1005.27      963.21     38.64 o 
 -16   6   3       50.78       62.87     13.71 o 
 -15   6   3      609.51      549.76     28.41 o 
 -14   6   3        0.17        1.17      8.49 o 
 -13   6   3      242.63      224.62     16.90 o 
 -12   6   3     1313.54     1304.07     33.60 o 
 -11   6   3      224.42      218.54     16.38 o 
 -10   6   3       68.26       76.99     11.66 o 
  -9   6   3     1736.63     1676.58     30.59 o 
  -8   6   3     5078.20     4997.67     79.89 o 
  -7   6   3      445.42      431.54     16.02 o 
  -6   6   3     2166.10     2037.31     34.55 o 
  -5   6   3        7.16        8.11      5.79 o 
  -4   6   3      896.28      820.13     17.25 o 
  -3   6   3      309.70      318.67     11.49 o 
  -2   6   3        5.12       18.05      5.13 o 
  -1   6   3      154.90      181.70      9.21 o 
   0   6   3      372.39      357.96     11.96 o 
   1   6   3     1334.94     1257.09     38.48 o 
   2   6   3     1430.29     1326.08     24.81 o 
   3   6   3      515.43      426.83     18.03 o 
   4   6   3      106.89      120.88     11.94 o 
   5   6   3     3135.32     2988.40     72.81 o 
   6   6   3      815.66      821.41     25.63 o 
   7   6   3       96.77       68.87     11.17 o 
   8   6   3       18.77       14.99      8.42 o 
   9   6   3      699.37      626.98     24.54 o 
  10   6   3       12.69        7.85      8.03 o 
  11   6   3     1024.04      937.92     30.35 o 
  12   6   3      181.58      201.85     16.98 o 
  13   6   3      284.76      322.56     20.45 o 
  14   6   3      492.72      380.89     21.26 o 
  15   6   3        2.77       -5.99      5.99 o 
  16   6   3      713.85      638.39     27.71 o 
  17   6   3       66.96       77.73     11.72 o 
  18   6   3       36.62       50.01     10.49 o 
  19   6   3        0.54        7.86      7.47 o 
  20   6   3      208.67      246.00     23.46 o 
  21   6   3       16.13       -1.37      9.61 o 
 -21   7   3       62.10       74.86     22.66 o 
 -20   7   3        2.32       15.80      6.81 o 
 -19   7   3      148.23      134.98     18.65 o 
 -18   7   3       59.43       47.18     12.59 o 
 -17   7   3      314.19      318.08     24.71 o 
 -16   7   3      179.95      179.63     20.24 o 
 -15   7   3       10.86       20.12      9.69 o 
 -14   7   3       16.21       22.56      9.93 o 
 -13   7   3      319.44      337.45     23.64 o 
 -12   7   3      676.96      695.42     31.43 o 
 -11   7   3      333.89      308.30     18.44 o 
 -10   7   3      258.70      255.75     17.76 o 
  -9   7   3      172.29      176.01     15.40 o 
  -8   7   3       82.17       98.47     10.99 o 
  -7   7   3     1053.56      986.90     24.80 o 
  -6   7   3        0.56        4.07      6.38 o 
  -5   7   3      669.00      614.98     22.34 o 
  -4   7   3        0.06        4.00      6.11 o 
  -3   7   3       11.76       15.21      6.58 o 
  -2   7   3      295.73      285.50     14.56 o 
  -1   7   3        3.27        0.77      4.71 o 
   0   7   3      127.69      121.19     10.56 o 
   1   7   3      167.37      184.36     11.94 o 
   2   7   3       43.83       43.34      9.54 o 
   3   7   3      149.22      155.16     13.84 o 
   4   7   3      530.59      469.70     20.77 o 
   5   7   3      237.66      267.30     19.69 o 
   6   7   3      387.06      380.82     19.96 o 
   7   7   3       15.55        3.84      7.97 o 
   8   7   3      207.03      207.59     16.99 o 
   9   7   3      467.23      423.46     21.81 o 
  10   7   3      415.28      378.14     21.09 o 
  11   7   3      707.38      640.49     26.65 o 
  12   7   3      248.14      226.43     18.58 o 
  13   7   3      227.20      214.94     18.54 o 
  14   7   3        8.32       10.92      7.65 o 
  15   7   3       30.89       32.18      9.48 o 
  16   7   3      181.35      204.21     19.20 o 
  17   7   3       26.78       51.25     10.59 o 
  18   7   3      870.18      846.46     33.51 o 
  19   7   3       48.33       56.60     11.79 o 
 -19   8   3      323.65      374.06     43.72 o 
 -18   8   3       13.40       18.09      7.16 o 
 -17   8   3      710.50      693.92     34.96 o 
 -16   8   3        1.55       24.25      8.99 o 
 -15   8   3      792.32      790.91     36.28 o 
 -14   8   3       94.75      125.54     17.67 o 
 -13   8   3      192.57      187.80     20.75 o 
 -12   8   3       90.71      118.10     16.58 o 
 -11   8   3       29.56       23.74     10.00 o 
 -10   8   3       49.03       50.91     12.15 o 
  -9   8   3       62.17       71.86     11.97 o 
  -8   8   3      108.64      113.14     13.80 o 
  -7   8   3      390.64      394.75     22.87 o 
  -6   8   3     2013.26     1959.54     41.32 o 
  -5   8   3      281.11      272.31     15.10 o 
  -4   8   3      250.17      247.01     14.36 o 
  -3   8   3     1363.49     1309.35     33.17 o 
  -2   8   3      117.81      119.57     13.38 o 
  -1   8   3        5.54       10.68      8.01 o 
   0   8   3      917.15      866.93     32.86 o 
   1   8   3       85.01       70.67     11.40 o 
   2   8   3      641.69      612.96     23.83 o 
   3   8   3      718.46      690.40     25.61 o 
   4   8   3     1038.27      962.24     30.11 o 
   5   8   3     1665.64     1545.72     53.86 o 
   6   8   3       13.73       24.70      9.40 o 
   7   8   3      401.04      411.94     21.63 o 
   8   8   3       38.38       26.28      9.32 o 
   9   8   3      353.58      333.56     20.12 o 
  10   8   3      171.03      187.49     17.61 o 
  11   8   3      916.42      865.99     31.90 o 
  12   8   3      294.83      271.64     20.46 o 
  13   8   3      285.77      276.99     21.34 o 
  14   8   3      630.85      675.81     29.69 o 
  15   8   3      238.65      256.17     21.32 o 
  16   8   3      131.15      186.91     18.60 o 
  17   8   3        2.84       41.43     15.57 o 
 -16   9   3       38.41       62.52     11.99 o 
 -15   9   3       19.33       32.08      9.73 o 
 -14   9   3        4.18       19.51      9.12 o 
 -13   9   3       62.86       70.96     14.27 o 
 -12   9   3      130.56      141.97     18.61 o 
 -11   9   3      183.79      186.01     20.10 o 
 -10   9   3      443.62      438.73     25.92 o 
  -9   9   3     1006.21      923.07     36.66 o 
  -8   9   3      589.12      557.64     28.48 o 
  -7   9   3     1255.46     1233.05     34.97 o 
  -6   9   3       48.16       62.13     10.56 o 
  -5   9   3       88.58      101.76     20.26 o 
  -4   9   3        0.21        1.47      7.05 o 
  -3   9   3      107.80      115.28     13.68 o 
  -2   9   3      142.75      139.07     22.31 o 
  -1   9   3        0.04        3.95      9.19 o 
   0   9   3       92.25       86.65     16.16 o 
   1   9   3        7.91       15.33     10.27 o 
   2   9   3      352.49      327.75     23.69 o 
   3   9   3      270.11      258.54     22.16 o 
   4   9   3       91.96       81.44     12.72 o 
   5   9   3       39.69       46.50     10.56 o 
   6   9   3       34.19       40.32     10.13 o 
   7   9   3        0.60       -0.46      8.79 o 
   8   9   3       34.46       20.27      8.62 o 
   9   9   3        0.90       15.28      7.39 o 
  10   9   3        2.57       19.22      8.14 o 
  11   9   3       27.16       40.99     10.29 o 
  12   9   3        0.18       13.06      8.04 o 
  13   9   3      265.52      260.37     21.50 o 
  14   9   3       76.25       72.10     11.71 o 
 -14  10   3       76.88      129.34     28.84 o 
 -13  10   3      348.04      359.29     38.34 o 
 -12  10   3       61.49       82.42     17.45 o 
 -11  10   3        1.86       11.49      7.34 o 
 -10  10   3      128.49      139.51     18.00 o 
  -9  10   3      572.80      573.20     29.97 o 
  -8  10   3      260.34      269.06     29.49 o 
  -7  10   3        0.03        4.25     16.48 o 
  -6  10   3      659.41      728.63     41.03 o 
  -5  10   3       11.03       32.05      8.93 o 
  -4  10   3     1012.99      942.00     46.80 o 
  -3  10   3      199.38      185.31     25.13 o 
  -2  10   3       11.35       14.64     11.49 o 
  -1  10   3       47.46       45.65     11.94 o 
   0  10   3       67.23       77.44     14.73 o 
   1  10   3      191.43      218.77     21.96 o 
   2  10   3      341.44      345.53     24.57 o 
   3  10   3     1464.26     1394.18     46.67 o 
   4  10   3      254.93      293.14     24.85 o 
   5  10   3      290.81      259.85     23.54 o 
   6  10   3       85.17       94.75     16.93 o 
   7  10   3      460.23      505.88     25.25 o 
   8  10   3       89.66       97.10     14.06 o 
   9  10   3      433.87      424.60     23.87 o 
  10  10   3       90.11       95.89     13.91 o 
  11  10   3       33.15       60.68      9.70 o 
  12  10   3      529.43      564.19     37.28 o 
  13  10   3      651.25      732.55     58.37 o 
 -11  11   3       95.65       95.23     19.00 o 
 -10  11   3       21.07       53.57     13.96 o 
  -9  11   3       37.79       57.23     18.54 o 
  -8  11   3      345.27      361.15     30.38 o 
  -7  11   3       27.04       54.02     14.40 o 
  -6  11   3        0.01       -1.60     14.42 o 
  -5  11   3       56.23       84.93     30.22 o 
  -4  11   3       43.30       41.89     24.04 o 
  -3  11   3       55.76       50.62     14.76 o 
  -2  11   3       45.02       56.35     16.22 o 
  -1  11   3      164.79      194.10     27.15 o 
   0  11   3       16.56       44.20     14.61 o 
   1  11   3      735.95      699.74     34.41 o 
   2  11   3       73.32      111.55     17.04 o 
   3  11   3       20.41       34.98     11.21 o 
   4  11   3       30.12       48.79     11.87 o 
   5  11   3       94.60       97.78     15.70 o 
   6  11   3       13.81       43.03     11.00 o 
   7  11   3       45.49       86.86     18.67 o 
   8  11   3       76.34      110.22     18.70 o 
   9  11   3       63.31       95.69     23.12 o 
  -1  12   3      685.49      681.96     54.03 o 
   0  12   3      358.37      370.39     38.00 o 
 -23   0   4        1.16        4.35     13.51 o 
 -22   0   4     1929.83     1991.16     89.97 o 
 -21   0   4      882.52      890.96     59.06 o 
 -20   0   4      751.90      747.25     35.81 o 
 -19   0   4      394.14      351.26     24.87 o 
 -18   0   4       31.89       35.92      9.57 o 
 -17   0   4     1364.69     1244.28     33.96 o 
 -16   0   4      101.33      107.40     12.37 o 
 -15   0   4     1075.15     1078.19     29.48 o 
 -14   0   4       54.89       64.11      9.46 o 
 -13   0   4      578.01      495.08     18.69 o 
 -12   0   4      365.27      359.50     15.67 o 
 -11   0   4       98.62       79.52      9.03 o 
 -10   0   4     4012.59     4332.46     47.70 o 
  -9   0   4    12374.82    13202.92    250.60 o 
  -8   0   4      227.50      277.57     12.49 o 
  -7   0   4     3991.44     4452.40    141.18 o 
  -6   0   4      813.43      924.44     39.19 o 
  -5   0   4     2589.57     2725.68    119.87 o 
  -4   0   4     1515.47     1668.42     96.59 o 
  -3   0   4     5477.43     5684.16    205.48 o 
  -2   0   4     4252.45     4286.31    164.67 o 
  -1   0   4     3350.02     3433.23     91.26 o 
   0   0   4     3081.07     2969.99     86.56 o 
   1   0   4     1318.00     1379.54     52.00 o 
   2   0   4      937.64      996.48     39.72 o 
   3   0   4      656.53      687.95     34.95 o 
   4   0   4     1924.19     2224.89     79.21 o 
   5   0   4     3237.06     3625.80     64.73 o 
   6   0   4    24082.98    27427.19    322.90 o 
   7   0   4     9682.08    10463.21     86.52 o 
   8   0   4       55.05       52.88      8.05 o 
   9   0   4      423.34      342.94     17.16 o 
  10   0   4      120.23      104.95      9.84 o 
  11   0   4     2971.15     2911.40     64.37 o 
  12   0   4      384.46      395.36     17.84 o 
  13   0   4      743.26      754.25     40.06 o 
  14   0   4      155.66      132.39     18.70 o 
  15   0   4      665.41      652.63     34.18 o 
  16   0   4     3341.52     3343.22     94.43 o 
  17   0   4     3157.31     2953.08    110.80 o 
  18   0   4        0.79       16.48     16.71 o 
  19   0   4     1836.12     1606.57     86.30 o 
  20   0   4      162.50      185.88     36.63 o 
  21   0   4       20.12       21.52     19.23 o 
  22   0   4        5.46        3.89     14.88 o 
  23   0   4      188.84      162.08     36.17 o 
 -26   1   4      389.19      404.28     41.43 o 
 -25   1   4        5.50       -3.43     14.88 o 
 -24   1   4       17.97       33.88     17.40 o 
 -23   1   4      503.56      451.17     31.24 o 
 -22   1   4        5.96       16.91      7.86 o 
 -21   1   4      260.56      271.50     21.64 o 
 -20   1   4        6.96        3.75      7.08 o 
 -19   1   4      656.22      639.67     23.66 o 
 -18   1   4      142.67      133.38     12.92 o 
 -17   1   4      133.62      129.23     10.76 o 
 -16   1   4        8.34       10.50      5.96 o 
 -15   1   4      409.97      387.48     14.68 o 
 -14   1   4      149.19      159.17      8.75 o 
 -13   1   4       39.21       49.30      5.72 o 
 -12   1   4      105.07      147.24      7.92 o 
 -11   1   4      955.32     1069.34     20.26 o 
 -10   1   4       11.01       13.49      5.21 o 
  -9   1   4     3303.15     3578.85     48.15 o 
  -8   1   4       72.23       86.51      5.89 o 
  -7   1   4      181.16      220.84      7.13 o 
  -6   1   4       24.36       19.88      4.34 o 
  -5   1   4     1395.92     1460.79     36.65 o 
  -4   1   4     1570.53     1578.00     24.53 o 
  -3   1   4     1893.41     1962.94     37.88 o 
  -2   1   4      885.16     1007.64     29.63 o 
  -1   1   4     2131.59     2258.52     47.62 o 
   0   1   4      494.92      447.06      8.57 o 
   1   1   4     2194.05     2232.07     39.06 o 
   2   1   4      246.80      250.46      6.83 o 
   3   1   4      340.22      354.52      9.94 o 
   4   1   4      533.28      545.67     10.32 o 
   5   1   4       26.00       26.33      4.67 o 
   6   1   4       52.30       53.20      5.35 o 
   7   1   4        0.37        8.80      4.10 o 
   8   1   4       25.46       29.87      4.69 o 
   9   1   4       36.14       56.94      5.33 o 
  10   1   4       62.10       94.71      8.54 o 
  11   1   4      339.18      382.57     14.25 o 
  12   1   4      480.75      483.09     16.38 o 
  13   1   4      904.36      866.23     25.63 o 
  14   1   4      703.20      690.02     20.48 o 
  15   1   4     2455.90     2459.30     53.89 o 
  16   1   4     2193.00     2219.88     52.79 o 
  17   1   4      411.44      416.14     25.01 o 
  18   1   4        5.59       17.35      9.37 o 
  19   1   4      120.98      137.53     17.49 o 
  20   1   4       53.95       65.11     17.91 o 
  21   1   4       12.08       16.37     12.95 o 
  22   1   4      707.36      694.10     43.54 o 
  23   1   4       45.17       87.91     24.27 o 
 -26   2   4       12.23       24.27     14.65 o 
 -25   2   4        3.63       -5.49     13.74 o 
 -24   2   4      459.58      430.29     31.76 o 
 -23   2   4        1.58       13.48     24.38 o 
 -22   2   4      256.35      277.08     25.81 o 
 -21   2   4        2.16        4.06      6.51 o 
 -20   2   4      909.42      865.82     28.79 o 
 -19   2   4      902.04      929.04     29.15 o 
 -18   2   4      141.04      138.61     13.93 o 
 -17   2   4       96.39      108.03     12.53 o 
 -16   2   4     1189.19     1092.19     29.09 o 
 -15   2   4      168.86      159.28     10.62 o 
 -14   2   4      333.19      306.01     11.28 o 
 -13   2   4     1147.07     1111.01     19.45 o 
 -12   2   4      468.72      507.80     12.88 o 
 -11   2   4     7360.20     7548.20     56.82 o 
 -10   2   4     2532.53     2719.52     26.77 o 
  -9   2   4        4.64       19.00      4.49 o 
  -8   2   4       54.96       84.97      6.10 o 
  -7   2   4     1307.07     1486.40     16.69 o 
  -6   2   4      102.87      124.36      5.59 o 
  -5   2   4     4874.52     5070.62     41.75 o 
  -4   2   4      917.84      880.20     18.05 o 
  -3   2   4     1600.00     1594.96     38.43 o 
  -2   2   4     9003.74     9609.19    149.73 o 
  -1   2   4      270.40      296.18      7.70 o 
   0   2   4     9665.12     9903.35    204.04 o 
   1   2   4       29.33       36.35      5.10 o 
   2   2   4      749.54      752.23     18.80 o 
   3   2   4      249.96      289.68     10.55 o 
   4   2   4     1203.19     1135.13     31.21 o 
   5   2   4       33.41       47.75      6.93 o 
   6   2   4     1659.00     2006.08     26.77 o 
   7   2   4      325.80      406.62     13.33 o 
   8   2   4     9631.33    10106.83    157.91 o 
   9   2   4     2524.99     2628.27     35.07 o 
  10   2   4     1102.16     1108.07     40.14 o 
  11   2   4      308.89      302.37     13.30 o 
  12   2   4      268.12      274.46     15.45 o 
  13   2   4       13.71       22.16      7.81 o 
  14   2   4      212.57      195.59     16.22 o 
  15   2   4      659.93      664.08     24.51 o 
  16   2   4      287.13      289.64     22.20 o 
  17   2   4     1493.89     1419.78     44.84 o 
  18   2   4      602.72      592.28     30.14 o 
  19   2   4      326.84      371.15     29.49 o 
  20   2   4       37.11       55.54     23.12 o 
  21   2   4      409.76      412.23     31.85 o 
  22   2   4      341.25      313.66     45.67 o 
 -25   3   4        0.73       11.34      9.87 o 
 -24   3   4        1.56        7.07      9.55 o 
 -23   3   4      230.11      238.92     28.10 o 
 -22   3   4      184.01      215.77     20.81 o 
 -21   3   4        5.17       12.86      7.97 o 
 -20   3   4      128.16      167.48     18.48 o 
 -19   3   4       79.95       80.97     12.26 o 
 -18   3   4       39.94       30.87      9.28 o 
 -17   3   4      567.78      583.13     23.10 o 
 -16   3   4      210.49      196.20     15.56 o 
 -15   3   4      272.08      281.75     16.31 o 
 -14   3   4       57.65       55.47      9.93 o 
 -13   3   4        2.48        1.85      5.63 o 
 -12   3   4      108.04      124.37      7.25 o 
 -11   3   4      619.82      639.58     14.01 o 
 -10   3   4     1984.67     2040.64     23.71 o 
  -9   3   4        3.92        2.96      3.53 o 
  -8   3   4     1365.62     1414.78     18.57 o 
  -7   3   4      864.63      983.29     19.33 o 
  -6   3   4     2064.07     2133.57     24.79 o 
  -5   3   4      131.81      128.40      7.83 o 
  -4   3   4      187.99      272.96      9.35 o 
  -3   3   4       28.09       33.86      5.24 o 
  -2   3   4      802.41      858.96     19.04 o 
  -1   3   4     1927.97     2082.77     33.47 o 
   0   3   4       71.48       55.13      5.71 o 
   1   3   4     6094.33     6772.55    118.67 o 
   2   3   4     1951.48     1868.28     42.36 o 
   3   3   4      196.79      203.45     10.29 o 
   4   3   4      417.12      394.59     12.89 o 
   5   3   4      791.39      828.48     20.47 o 
   6   3   4      250.10      207.44     10.22 o 
   7   3   4       13.06       28.40      5.94 o 
   8   3   4      277.20      284.81     11.86 o 
   9   3   4      229.04      192.82     13.37 o 
  10   3   4       39.75       55.38      9.46 o 
  11   3   4      166.25      189.08     14.20 o 
  12   3   4      150.95      125.01     13.02 o 
  13   3   4      912.91      888.61     27.76 o 
  14   3   4      386.29      345.75     18.57 o 
  15   3   4        0.16        3.80      7.00 o 
  16   3   4     2047.41     1963.26     58.05 o 
  17   3   4       59.63       65.40     10.79 o 
  18   3   4      190.92      179.01     19.92 o 
  19   3   4       68.29       74.49     14.13 o 
  20   3   4      255.24      258.71     23.87 o 
  21   3   4      149.06      148.22     19.76 o 
  22   3   4       46.89       62.30     11.74 o 
 -25   4   4        6.36        6.41     10.30 o 
 -24   4   4        6.70       19.63     10.43 o 
 -23   4   4      115.26      137.05     18.28 o 
 -22   4   4     1608.00     1720.24     52.36 o 
 -21   4   4      190.82      209.95     21.30 o 
 -20   4   4      258.03      278.02     23.08 o 
 -19   4   4       43.23       43.93     11.72 o 
 -18   4   4       32.59       43.37     10.15 o 
 -17   4   4      252.59      245.92     17.71 o 
 -16   4   4       29.91       32.30      9.88 o 
 -15   4   4      762.02      704.83     25.02 o 
 -14   4   4      111.95      115.26     12.79 o 
 -13   4   4     2581.65     2556.95     43.70 o 
 -12   4   4      146.57      172.12     13.65 o 
 -11   4   4     2806.24     2700.16     42.45 o 
 -10   4   4      164.09      157.47      9.76 o 
  -9   4   4     7288.76     7548.40     65.95 o 
  -8   4   4        2.66        9.30      3.84 o 
  -7   4   4      466.97      516.29     12.28 o 
  -6   4   4     2418.27     2571.52     26.26 o 
  -5   4   4       45.18       36.09      5.36 o 
  -4   4   4     1800.00     1978.61     32.66 o 
  -3   4   4      304.70      267.24      9.85 o 
  -2   4   4     2991.62     2866.54     51.92 o 
  -1   4   4        6.72       21.57      5.10 o 
   0   4   4      344.29      303.03     12.46 o 
   1   4   4      300.45      327.54     10.10 o 
   2   4   4        5.81       14.40      4.32 o 
   3   4   4     1565.63     1697.63     19.92 o 
   4   4   4       53.98       78.58      7.36 o 
   5   4   4      230.21      209.20     10.00 o 
   6   4   4     2600.12     2601.90     82.20 o 
   7   4   4      273.42      221.62     13.91 o 
   8   4   4     1873.74     1833.48     82.21 o 
   9   4   4      568.71      492.35     20.04 o 
  10   4   4     2659.26     2591.41     56.47 o 
  11   4   4      930.96      882.60     27.76 o 
  12   4   4       90.92      100.18     13.20 o 
  13   4   4       27.45       34.61      9.84 o 
  14   4   4       82.43       88.66     12.73 o 
  15   4   4      281.54      265.57     18.42 o 
  16   4   4      154.72      143.41     15.57 o 
  17   4   4       50.73       58.49     11.20 o 
  18   4   4       53.11       45.34      9.73 o 
  19   4   4      250.55      238.28     23.37 o 
  20   4   4      143.47      179.59     20.95 o 
  21   4   4      105.57      119.82     17.28 o 
  22   4   4        5.13       27.31      8.24 o 
 -24   5   4       50.09       27.47     14.88 o 
 -23   5   4        7.51       14.78      7.65 o 
 -22   5   4      219.81      243.00     24.00 o 
 -21   5   4      251.71      272.16     24.50 o 
 -20   5   4      605.81      571.41     30.39 o 
 -19   5   4       84.01       87.62     14.73 o 
 -18   5   4      384.26      365.69     23.79 o 
 -17   5   4      450.87      418.85     25.20 o 
 -16   5   4       16.22       22.43      8.53 o 
 -15   5   4     3141.45     3051.87     52.25 o 
 -14   5   4      474.89      483.46     21.69 o 
 -13   5   4      273.76      251.54     16.90 o 
 -12   5   4       12.58        2.68      7.25 o 
 -11   5   4      620.15      593.02     22.21 o 
 -10   5   4      635.29      605.98     21.83 o 
  -9   5   4      703.35      607.58     21.18 o 
  -8   5   4        6.51       12.46      5.65 o 
  -7   5   4     6284.08     6441.21    120.44 o 
  -6   5   4      684.58      621.86     14.34 o 
  -5   5   4     1509.94     1418.61     21.17 o 
  -4   5   4      354.91      370.49     11.45 o 
  -3   5   4      451.89      496.53     13.04 o 
  -2   5   4      667.66      712.16     15.26 o 
  -1   5   4       58.80       61.43      6.27 o 
   0   5   4      413.08      373.90     11.49 o 
   1   5   4     1356.65     1464.86     31.89 o 
   2   5   4     2969.06     2787.61     51.59 o 
   3   5   4      298.88      268.87     11.50 o 
   4   5   4     2131.57     2099.28     60.50 o 
   5   5   4      255.97      256.56     14.54 o 
   6   5   4      822.16      758.97     26.90 o 
   7   5   4     1244.94     1101.16     33.21 o 
   8   5   4     1593.97     1455.07     33.95 o 
   9   5   4       20.28       14.07      8.49 o 
  10   5   4        4.23       -0.22      7.50 o 
  11   5   4     2373.84     2173.23     44.29 o 
  12   5   4      509.49      468.00     22.35 o 
  13   5   4       52.47       63.62     11.76 o 
  14   5   4       81.08       78.51     12.66 o 
  15   5   4       30.81       24.01      8.74 o 
  16   5   4       16.86       20.69      7.88 o 
  17   5   4      295.87      277.70     20.03 o 
  18   5   4       94.01      107.09     14.32 o 
  19   5   4        1.25       16.82      7.55 o 
  20   5   4      130.74      148.53     18.92 o 
  21   5   4       86.68      135.98     29.07 o 
 -23   6   4      140.24      137.12     29.99 o 
 -22   6   4        3.49       17.59      6.98 o 
 -21   6   4        7.24       15.28      8.53 o 
 -20   6   4      194.83      217.22     22.90 o 
 -19   6   4      182.96      203.62     21.89 o 
 -18   6   4       23.59       35.44     10.93 o 
 -17   6   4       68.97       65.80     13.60 o 
 -16   6   4      249.51      258.74     22.64 o 
 -15   6   4      736.44      706.11     32.06 o 
 -14   6   4      111.87      115.92     14.00 o 
 -13   6   4        0.07        4.46      8.00 o 
 -12   6   4        6.18        6.62      8.25 o 
 -11   6   4      511.92      442.26     20.64 o 
 -10   6   4      416.78      394.20     19.50 o 
  -9   6   4     1244.64     1264.34     31.81 o 
  -8   6   4      246.80      246.56     16.18 o 
  -7   6   4     1228.94     1162.13     29.28 o 
  -6   6   4      250.65      247.50     12.69 o 
  -5   6   4      298.39      291.69     13.09 o 
  -4   6   4      950.83      931.50     32.30 o 
  -3   6   4      315.67      337.65     12.85 o 
  -2   6   4     1113.94     1007.09     19.55 o 
  -1   6   4      155.96      141.93      8.86 o 
   0   6   4       65.30       67.70      7.13 o 
   1   6   4        8.91        7.22      4.36 o 
   2   6   4       92.42      106.93     11.28 o 
   3   6   4       36.21       29.25      8.20 o 
   4   6   4        3.03        3.36      6.87 o 
   5   6   4      413.23      361.46     18.06 o 
   6   6   4        4.97       12.10      7.90 o 
   7   6   4      219.42      219.36     16.38 o 
   8   6   4        8.92       16.33      8.64 o 
   9   6   4       14.22       20.04      8.94 o 
  10   6   4       39.56       23.97      9.36 o 
  11   6   4       23.67       18.92      9.02 o 
  12   6   4     1252.41     1129.41     34.57 o 
  13   6   4      144.63      138.65     15.80 o 
  14   6   4       10.00        6.08      7.31 o 
  15   6   4      189.74      174.63     17.58 o 
  16   6   4      127.18      136.73     16.02 o 
  17   6   4      118.04      122.70     15.02 o 
  18   6   4      157.80      178.99     18.19 o 
  19   6   4      161.93      164.73     17.40 o 
  20   6   4       51.40       71.06     14.19 o 
 -21   7   4      117.77      102.33     28.84 o 
 -20   7   4      149.04      137.51     18.50 o 
 -19   7   4      284.21      288.16     25.33 o 
 -18   7   4      228.69      249.32     24.07 o 
 -17   7   4     1202.26     1216.99     44.50 o 
 -16   7   4      306.22      306.97     25.07 o 
 -15   7   4       32.80       63.35     13.52 o 
 -14   7   4      557.50      524.75     28.59 o 
 -13   7   4      163.72      167.54     19.05 o 
 -12   7   4       78.94       64.68     11.77 o 
 -11   7   4     1233.50     1152.46     33.18 o 
 -10   7   4        3.16       -1.87      7.53 o 
  -9   7   4     1109.49     1059.65     30.94 o 
  -8   7   4      873.37      843.23     27.49 o 
  -7   7   4      537.49      552.96     22.54 o 
  -6   7   4      382.96      380.76     25.61 o 
  -5   7   4       37.90       41.06      8.45 o 
  -4   7   4       84.09       72.22      9.40 o 
  -3   7   4       87.52       96.15      9.90 o 
  -2   7   4      523.99      484.68     15.15 o 
  -1   7   4       10.58        4.79      5.02 o 
   0   7   4     1922.46     1838.31     39.63 o 
   1   7   4      136.40      162.39     14.18 o 
   2   7   4      681.57      583.25     22.43 o 
   3   7   4       20.77       24.80      8.91 o 
   4   7   4      549.53      511.29     21.96 o 
   5   7   4       98.92       81.50     12.38 o 
   6   7   4       22.06       14.98      9.05 o 
   7   7   4      271.67      279.11     18.94 o 
   8   7   4      359.25      316.97     20.08 o 
   9   7   4      454.38      414.68     21.83 o 
  10   7   4      209.75      218.51     18.03 o 
  11   7   4        0.56        3.30      7.51 o 
  12   7   4      212.34      195.59     17.97 o 
  13   7   4     1341.86     1298.42     39.07 o 
  14   7   4        2.76        9.07      8.31 o 
  15   7   4     1160.73     1099.43     37.67 o 
  16   7   4        2.24        7.57      8.02 o 
  17   7   4      182.83      217.76     19.96 o 
  18   7   4        1.86       29.92     10.12 o 
 -19   8   4      168.69      177.41     36.40 o 
 -18   8   4      218.59      233.18     24.19 o 
 -17   8   4       98.35      116.26     17.15 o 
 -16   8   4       51.35       59.05     13.69 o 
 -15   8   4        8.34       19.91      8.85 o 
 -14   8   4      268.26      276.11     24.01 o 
 -13   8   4      409.87      388.43     29.40 o 
 -12   8   4       34.53       42.47     11.49 o 
 -11   8   4      245.17      242.20     18.26 o 
 -10   8   4      397.03      408.80     26.17 o 
  -9   8   4      453.59      425.25     21.34 o 
  -8   8   4      278.71      291.53     18.43 o 
  -7   8   4      308.02      312.02     18.54 o 
  -6   8   4      111.76      121.45     13.86 o 
  -5   8   4      433.44      416.46     20.43 o 
  -4   8   4      241.75      254.53     16.37 o 
  -3   8   4        4.64        3.85      7.27 o 
  -2   8   4       54.13       46.56     12.46 o 
  -1   8   4       10.46       13.07     10.77 o 
   0   8   4      193.44      167.17     18.19 o 
   1   8   4      576.84      510.29     22.12 o 
   2   8   4      100.51      102.54     13.31 o 
   3   8   4      615.92      578.08     23.84 o 
   4   8   4        4.40        7.72      7.43 o 
   5   8   4        0.31        9.84      8.19 o 
   6   8   4       48.23       55.51     11.42 o 
   7   8   4      142.87      117.38     14.72 o 
   8   8   4       43.69       34.47     10.12 o 
   9   8   4      517.47      458.82     23.54 o 
  10   8   4      532.35      481.65     24.12 o 
  11   8   4        3.89        0.11      7.19 o 
  12   8   4      166.15      181.05     18.37 o 
  13   8   4       44.49       48.67     11.22 o 
  14   8   4      110.57      127.30     16.13 o 
  15   8   4        0.01       20.03      8.14 o 
  16   8   4       29.81       42.55     11.80 o 
 -16   9   4       38.26       62.15     11.74 o 
 -15   9   4      244.54      250.25     24.12 o 
 -14   9   4        6.53       16.21      7.98 o 
 -13   9   4       38.19       39.91     11.71 o 
 -12   9   4      129.47      133.30     17.62 o 
 -11   9   4      469.62      490.84     28.86 o 
 -10   9   4       25.06       31.24     10.30 o 
  -9   9   4     1109.92     1035.36     33.12 o 
  -8   9   4     1200.78     1185.14     35.08 o 
  -7   9   4     1441.02     1426.79     44.87 o 
  -6   9   4      703.75      703.51     31.77 o 
  -5   9   4        0.41        9.93      8.31 o 
  -4   9   4       88.16       86.08     19.36 o 
  -3   9   4      136.29      131.29     22.48 o 
  -2   9   4       26.16       17.56     13.43 o 
  -1   9   4       30.87       33.95     11.52 o 
   0   9   4       29.02       25.90     10.92 o 
   1   9   4       26.86       36.65     12.27 o 
   2   9   4      613.47      639.50     30.76 o 
   3   9   4      242.05      235.42     17.53 o 
   4   9   4      664.91      644.16     26.54 o 
   5   9   4       78.03       77.61     12.23 o 
   6   9   4      260.52      291.83     19.88 o 
   7   9   4        1.36        3.20      7.09 o 
   8   9   4        2.07       12.92      9.53 o 
   9   9   4       99.45      124.92     15.19 o 
  10   9   4      126.00      119.93     15.59 o 
  11   9   4      889.36      924.27     34.96 o 
  12   9   4      116.61      106.60     14.86 o 
  13   9   4      333.05      341.23     22.55 o 
  14   9   4        5.89       19.23     13.51 o 
  15   9   4      285.36      332.39     37.77 o 
 -14  10   4       46.89       65.98     11.83 o 
 -13  10   4       11.53       27.65      7.94 o 
 -12  10   4       42.78       59.99     11.13 o 
 -11  10   4        4.22       28.43      9.86 o 
 -10  10   4       17.85       35.88     10.06 o 
  -9  10   4       58.61       78.14     17.61 o 
  -8  10   4      226.06      239.55     38.34 o 
  -7  10   4      759.70      770.30     34.38 o 
  -6  10   4      763.08      747.85     42.68 o 
  -5  10   4       18.18       20.53     12.89 o 
  -4  10   4        6.36        3.85     11.22 o 
  -3  10   4      108.17      104.09     32.28 o 
  -2  10   4        0.52       -3.00      9.58 o 
  -1  10   4        0.76       16.38     14.42 o 
   0  10   4      240.68      243.09     28.65 o 
   1  10   4       75.62       80.87     14.66 o 
   2  10   4        1.95       11.76      9.52 o 
   3  10   4       53.35       69.46     14.41 o 
   4  10   4        0.64        7.83      8.80 o 
   5  10   4      424.78      403.36     29.08 o 
   6  10   4       58.24       54.78     13.16 o 
   7  10   4      239.75      235.89     20.05 o 
   8  10   4        2.54       12.34      7.42 o 
   9  10   4      449.67      416.60     23.57 o 
  10  10   4        4.11       19.48      7.56 o 
  11  10   4      109.21      135.61     17.11 o 
 -11  11   4       96.87      118.58     22.43 o 
 -10  11   4     1104.27     1107.75     72.57 o 
  -9  11   4      391.68      460.36     43.50 o 
  -7  11   4       75.52       97.98     27.93 o 
  -6  11   4       14.89       24.49     19.23 o 
  -5  11   4       21.37       36.34     11.35 o 
  -4  11   4       39.59       58.04     15.28 o 
  -3  11   4        0.68       20.31     12.82 o 
  -2  11   4       32.57       41.23     14.53 o 
  -1  11   4       14.14       26.81     16.14 o 
   0  11   4       51.17       65.22     15.90 o 
   1  11   4       18.26       35.37     19.80 o 
   2  11   4      671.56      648.15     41.53 o 
   3  11   4      143.07      139.37     22.64 o 
   4  11   4      229.49      262.22     24.02 o 
   5  11   4       11.20       24.41      9.08 o 
   6  11   4        0.13       21.93     10.51 o 
   7  11   4       32.81       11.22     11.90 o 
   8  11   4       14.55       28.39     12.59 o 
 -26   1   5      195.64      193.44     35.48 o 
 -25   1   5      275.20      259.60     41.89 o 
 -24   1   5      433.10      436.19     32.21 o 
 -23   1   5      214.14      224.09     25.82 o 
 -22   1   5      179.55      209.39     19.68 o 
 -21   1   5        8.58       11.29      7.54 o 
 -20   1   5      313.00      317.74     20.92 o 
 -19   1   5       35.02       37.81     10.63 o 
 -18   1   5      315.79      310.62     16.68 o 
 -17   1   5      167.31      181.55     12.36 o 
 -16   1   5     1091.69     1047.87     24.24 o 
 -15   1   5      236.86      237.90     12.44 o 
 -14   1   5     2723.45     2578.66     69.89 o 
 -13   1   5       24.33       35.00      5.44 o 
 -12   1   5      441.85      421.91     11.81 o 
 -11   1   5     1310.42     1267.82     18.80 o 
 -10   1   5      258.58      224.92      8.60 o 
  -9   1   5     1148.99     1091.05     15.71 o 
  -8   1   5      345.32      395.23      9.30 o 
  -7   1   5     1714.90     1807.83     24.52 o 
  -6   1   5      637.37      656.96     17.19 o 
  -5   1   5     6030.96     6132.87     97.24 o 
  -4   1   5      356.18      374.46     10.34 o 
  -3   1   5     1503.04     1387.11     31.49 o 
  -2   1   5       72.90       67.32      4.80 o 
  -1   1   5     1378.62     1344.63     27.24 o 
   0   1   5      787.13      902.49     19.30 o 
   1   1   5     2358.31     2420.90     35.29 o 
   2   1   5      466.88      476.48     17.23 o 
   3   1   5      246.88      258.62      8.74 o 
   4   1   5       37.16       75.87      6.07 o 
   5   1   5      520.90      465.97     11.02 o 
   6   1   5     5007.36     5203.09     45.24 o 
   7   1   5      339.93      386.80     10.40 o 
   8   1   5     6085.65     6298.27     52.30 o 
   9   1   5      223.84      241.11     11.60 o 
  10   1   5     3165.36     3180.15     39.08 o 
  11   1   5      146.13      158.02     10.96 o 
  12   1   5       27.53       38.45      7.65 o 
  13   1   5      228.50      234.68     16.29 o 
  14   1   5      684.16      649.08     33.31 o 
  15   1   5      265.96      292.65     22.60 o 
  16   1   5        2.39       -4.49      8.17 o 
  17   1   5     1156.98     1143.75     40.26 o 
  18   1   5      109.90      112.09     16.30 o 
  19   1   5     1033.90      985.05     49.78 o 
  20   1   5        1.69       -0.49     11.14 o 
  21   1   5       74.31       90.21     19.03 o 
  22   1   5       40.09       62.72     21.29 o 
 -26   2   5        2.84       35.02     13.28 o 
 -25   2   5       32.95       44.87     19.46 o 
 -24   2   5        3.21        7.22     10.42 o 
 -23   2   5        2.51       22.09     10.67 o 
 -22   2   5        1.32        9.02      7.50 o 
 -21   2   5       63.04       57.64     12.15 o 
 -20   2   5      732.66      721.04     34.41 o 
 -19   2   5      102.05      126.49     13.86 o 
 -18   2   5      222.76      233.59     16.87 o 
 -17   2   5      495.35      442.12     20.03 o 
 -16   2   5     1089.49     1039.54     28.61 o 
 -15   2   5       28.05       38.49      7.42 o 
 -14   2   5      917.28      917.71     21.68 o 
 -13   2   5      939.08      922.58     20.91 o 
 -12   2   5      958.98     1019.64     21.37 o 
 -11   2   5     1135.94     1248.28     21.61 o 
 -10   2   5      728.43      727.94     17.27 o 
  -9   2   5       84.97      118.81      6.00 o 
  -8   2   5      955.00      930.82     20.79 o 
  -7   2   5      753.17     1014.82     19.23 o 
  -6   2   5     5025.16     5634.10     76.79 o 
  -5   2   5     1358.41     1402.76     21.35 o 
  -4   2   5       32.08       34.74      4.15 o 
  -3   2   5      322.92      322.39      8.80 o 
  -2   2   5       56.73       50.54      5.29 o 
  -1   2   5       89.86      116.14      7.77 o 
   0   2   5      383.68      339.01      9.56 o 
   1   2   5       59.96       82.31      6.18 o 
   2   2   5      326.67      380.75     10.24 o 
   3   2   5        3.51        2.40      5.61 o 
   4   2   5     2571.24     2647.06     46.47 o 
   5   2   5       73.25      104.14      8.63 o 
   6   2   5      751.87      795.84     18.37 o 
   7   2   5      267.44      268.02     11.66 o 
   8   2   5       27.87       33.90      6.63 o 
   9   2   5       97.51      103.19     10.80 o 
  10   2   5      110.29      117.33     10.07 o 
  11   2   5      165.63      191.26     12.22 o 
  12   2   5       83.47       83.53     11.38 o 
  13   2   5     1076.24     1061.15     36.33 o 
  14   2   5     1311.49     1293.21     33.53 o 
  15   2   5        3.94       -0.66      8.44 o 
  16   2   5      185.21      170.46     19.20 o 
  17   2   5       25.61       31.70     10.70 o 
  18   2   5       78.05       75.16     14.05 o 
  19   2   5      430.95      385.84     26.25 o 
  20   2   5        0.39       18.59     11.82 o 
  21   2   5      175.23      148.25     32.05 o 
 -26   3   5        2.64        9.16     10.30 o 
 -25   3   5      616.69      628.03     39.73 o 
 -24   3   5      313.48      345.93     31.97 o 
 -23   3   5      276.57      297.43     31.03 o 
 -22   3   5     1492.63     1443.65     58.27 o 
 -21   3   5       86.49       96.46     14.71 o 
 -20   3   5       98.25       82.68     12.24 o 
 -19   3   5       81.59       84.42     12.40 o 
 -18   3   5      621.56      607.84     24.27 o 
 -17   3   5      299.50      307.74     18.67 o 
 -16   3   5      280.68      256.09     17.18 o 
 -15   3   5      209.03      219.87     15.84 o 
 -14   3   5      858.76      783.74     24.91 o 
 -13   3   5     1257.05     1150.34     46.98 o 
 -12   3   5     2594.28     2569.91     34.35 o 
 -11   3   5      227.54      235.26     11.20 o 
 -10   3   5      354.27      323.94     12.43 o 
  -9   3   5      758.74      742.98     17.56 o 
  -8   3   5      282.54      328.42      8.77 o 
  -7   3   5      244.50      308.33      8.53 o 
  -6   3   5     2833.30     3104.19     43.65 o 
  -5   3   5     2905.28     2923.54     46.84 o 
  -4   3   5       73.80       96.06      6.52 o 
  -3   3   5     7603.06     7997.78    150.27 o 
  -2   3   5      110.02       89.89      6.73 o 
  -1   3   5     4266.94     4336.82     80.45 o 
   0   3   5     4193.57     4686.70     96.61 o 
   1   3   5      386.94      362.65     10.18 o 
   2   3   5     1357.95     1342.52     25.53 o 
   3   3   5      212.58      232.56     10.77 o 
   4   3   5     2181.26     2231.42     29.42 o 
   5   3   5     1628.52     1723.42     64.75 o 
   6   3   5     1462.26     1343.12     33.19 o 
   7   3   5      870.62      831.71     21.53 o 
   8   3   5     5606.65     5684.27    122.71 o 
   9   3   5      306.95      316.47     18.77 o 
  10   3   5      264.71      307.60     19.23 o 
  11   3   5      179.73      182.43     16.70 o 
  12   3   5      591.51      594.92     26.74 o 
  13   3   5        1.84       -3.17      7.72 o 
  14   3   5        0.75       -2.66      6.96 o 
  15   3   5      950.22      864.44     29.34 o 
  16   3   5      887.21      837.69     58.42 o 
  17   3   5     1271.85     1132.45     87.90 o 
  18   3   5       33.24       41.96     12.12 o 
  19   3   5      749.47      699.59     35.07 o 
  20   3   5       39.42       53.53     12.82 o 
  21   3   5       22.41       34.39     10.42 o 
 -25   4   5        0.43       21.52     10.99 o 
 -24   4   5       66.02       97.02     18.92 o 
 -23   4   5        3.06        9.04      9.51 o 
 -22   4   5      233.20      217.48     22.14 o 
 -21   4   5       24.35       32.61     10.43 o 
 -20   4   5       30.73       45.84     11.21 o 
 -19   4   5     1376.91     1330.64     36.82 o 
 -18   4   5      113.41       89.45     12.95 o 
 -17   4   5      923.85      875.30     30.04 o 
 -16   4   5     2481.48     2542.82     47.39 o 
 -15   4   5      336.75      313.40     18.19 o 
 -14   4   5     1846.19     1751.92     37.69 o 
 -13   4   5     1076.43     1060.45     29.16 o 
 -12   4   5      567.68      526.32     20.86 o 
 -11   4   5       18.05       25.42      8.33 o 
 -10   4   5      213.84      190.53     13.76 o 
  -9   4   5      105.82       94.24      8.33 o 
  -8   4   5      554.23      525.33     15.45 o 
  -7   4   5     1077.30     1017.00     20.75 o 
  -6   4   5      743.85      783.69     19.67 o 
  -5   4   5      806.57      807.82     15.22 o 
  -4   4   5      186.22      191.41      8.61 o 
  -3   4   5     3129.36     3415.44     45.72 o 
  -2   4   5       68.93       65.67      6.25 o 
  -1   4   5      994.59     1014.14     21.00 o 
   0   4   5      134.61      139.88      7.78 o 
   1   4   5     2187.07     2253.63     35.48 o 
   2   4   5     1109.96     1011.20     24.69 o 
   3   4   5     2048.59     1943.40     55.94 o 
   4   4   5      214.25      210.25     10.62 o 
   5   4   5      580.04      526.20     15.75 o 
   6   4   5      227.52      210.24     11.00 o 
   7   4   5      129.52       96.10     11.38 o 
   8   4   5      424.42      456.43     19.56 o 
   9   4   5     1052.40     1005.64     29.21 o 
  10   4   5      413.25      408.61     24.29 o 
  11   4   5       17.29        6.67      8.14 o 
  12   4   5     3310.31     3093.29     53.06 o 
  13   4   5      119.90      105.61     13.62 o 
  14   4   5      127.20      136.51     15.01 o 
  15   4   5      713.03      703.58     27.60 o 
  16   4   5        0.43        3.56      6.08 o 
  17   4   5      270.34      267.12     19.37 o 
  18   4   5      273.48      257.28     24.72 o 
  19   4   5      696.63      697.75     35.12 o 
  20   4   5       82.69      116.88     16.99 o 
  21   4   5       66.31       79.83     14.80 o 
 -23   5   5       12.84       19.39      8.42 o 
 -22   5   5       17.46       39.41     11.11 o 
 -21   5   5      206.34      181.79     22.34 o 
 -20   5   5       16.07       30.91     10.20 o 
 -19   5   5       90.94       87.95     15.00 o 
 -18   5   5       22.49       26.82      8.36 o 
 -17   5   5       30.93       31.16      9.50 o 
 -16   5   5        0.35        3.88      7.52 o 
 -15   5   5        8.12        1.32      7.48 o 
 -14   5   5      220.76      222.26     17.04 o 
 -13   5   5      111.05      112.30     13.36 o 
 -12   5   5      289.71      269.82     17.55 o 
 -11   5   5     1472.68     1321.90     32.32 o 
 -10   5   5      262.99      281.20     16.53 o 
  -9   5   5      150.86      168.73     13.81 o 
  -8   5   5      661.76      669.06     22.15 o 
  -7   5   5     1871.89     1859.84     29.01 o 
  -6   5   5      305.81      353.39     11.41 o 
  -5   5   5      472.10      414.48     12.28 o 
  -4   5   5        0.22       -1.05      3.73 o 
  -3   5   5      562.07      549.19     13.96 o 
  -2   5   5     1492.65     1495.26     23.55 o 
  -1   5   5     1415.77     1470.01     29.47 o 
   0   5   5      247.14      242.61      9.82 o 
   1   5   5      287.09      260.08     11.60 o 
   2   5   5      707.21      686.04     34.27 o 
   3   5   5        4.16        9.46      5.22 o 
   4   5   5      505.25      465.29     18.78 o 
   5   5   5        7.51       16.55      7.86 o 
   6   5   5     2214.87     2146.53     64.86 o 
   7   5   5       60.62       59.85     10.73 o 
   8   5   5       19.88       16.94      8.74 o 
   9   5   5       33.67       34.19      9.65 o 
  10   5   5      946.60     1002.46     33.34 o 
  11   5   5       42.44       36.02     10.34 o 
  12   5   5        2.50       10.27      8.50 o 
  13   5   5      936.96      851.01     30.21 o 
  14   5   5      234.40      219.90     18.39 o 
  15   5   5      387.57      368.81     21.14 o 
  16   5   5       16.08        9.67      7.47 o 
  17   5   5      101.69      111.98     15.10 o 
  18   5   5       48.07       51.99     11.00 o 
  19   5   5        7.36       18.83      8.98 o 
  20   5   5        0.59       12.36     13.51 o 
 -23   6   5        8.77       -9.16      9.16 o 
 -22   6   5      152.49      133.31     17.94 o 
 -21   6   5       18.35       39.73     11.06 o 
 -20   6   5      385.04      359.82     25.89 o 
 -19   6   5        2.85       15.15      8.01 o 
 -18   6   5      917.13      976.75     39.43 o 
 -17   6   5      846.08      765.92     34.32 o 
 -16   6   5        3.25       10.30      7.80 o 
 -15   6   5      128.45      109.65     14.41 o 
 -14   6   5       78.49       74.45     12.51 o 
 -13   6   5      223.44      218.78     17.30 o 
 -12   6   5      229.37      235.44     17.57 o 
 -11   6   5      929.74      848.83     27.92 o 
 -10   6   5      159.05      163.99     15.06 o 
  -9   6   5     1217.94     1087.36     30.02 o 
  -8   6   5      695.48      677.56     24.10 o 
  -7   6   5     1169.88     1068.95     28.75 o 
  -6   6   5      196.09      221.11     15.33 o 
  -5   6   5      770.81      728.19     19.51 o 
  -4   6   5       50.54       44.90      6.68 o 
  -3   6   5       40.72       45.92      6.72 o 
  -2   6   5      336.24      324.89     12.11 o 
  -1   6   5      105.76      108.60      8.48 o 
   0   6   5       22.19       19.70      6.39 o 
   1   6   5     2181.36     2046.53     37.15 o 
   2   6   5     1119.06     1022.64     27.59 o 
   3   6   5     1057.14     1078.88     33.64 o 
   4   6   5     1403.71     1266.08     31.86 o 
   5   6   5      310.77      286.35     17.20 o 
   6   6   5       19.42       28.69      9.37 o 
   7   6   5      147.17      160.21     15.26 o 
   8   6   5      838.38      813.43     27.98 o 
   9   6   5      225.37      190.49     16.74 o 
  10   6   5        1.73        0.28      7.27 o 
  11   6   5       95.82       92.74     13.65 o 
  12   6   5      777.07      692.68     28.91 o 
  13   6   5      996.56      972.03     33.36 o 
  14   6   5     1430.60     1344.64     39.80 o 
  15   6   5      431.16      429.47     23.37 o 
  16   6   5       72.60       65.39     11.44 o 
  17   6   5      128.80      118.07     15.24 o 
  18   6   5      138.66      137.56     15.96 o 
  19   6   5      102.78      129.94     18.67 o 
 -21   7   5      167.37      220.45     39.15 o 
 -20   7   5       52.14       48.74     15.17 o 
 -19   7   5        3.88        4.30      6.71 o 
 -18   7   5      160.75      166.83     20.39 o 
 -17   7   5       46.35       34.49     10.50 o 
 -16   7   5        0.30       11.72      9.45 o 
 -15   7   5       30.51       29.79     10.13 o 
 -14   7   5      102.01      128.38     15.06 o 
 -13   7   5        1.17        2.70      7.23 o 
 -12   7   5      564.29      538.31     23.91 o 
 -11   7   5        1.08        5.08      7.69 o 
 -10   7   5      463.21      460.16     22.10 o 
  -9   7   5      430.39      405.31     20.62 o 
  -8   7   5      126.05      130.54     14.04 o 
  -7   7   5       32.12       37.45      9.98 o 
  -6   7   5       26.80       25.56      8.94 o 
  -5   7   5      325.69      342.97     18.10 o 
  -4   7   5     1089.32     1086.68     31.66 o 
  -3   7   5       45.26       64.53      8.95 o 
  -2   7   5      212.93      222.01     12.78 o 
  -1   7   5        6.78        1.72      6.73 o 
   0   7   5        3.99        9.95      7.52 o 
   1   7   5       28.74       25.82      9.16 o 
   2   7   5        0.34        3.12      7.51 o 
   3   7   5       46.30       28.44      9.84 o 
   4   7   5       58.83       53.78     10.90 o 
   5   7   5       11.10       14.72      8.69 o 
   6   7   5      540.77      453.77     21.84 o 
   7   7   5      186.49      189.30     16.99 o 
   8   7   5      430.30      449.06     22.62 o 
   9   7   5       29.40       28.23      9.77 o 
  10   7   5        0.02        6.34      7.38 o 
  11   7   5        0.02        5.65      7.05 o 
  12   7   5      414.35      357.30     22.47 o 
  13   7   5       86.72      102.51     14.60 o 
  14   7   5       46.81       61.13     11.63 o 
  15   7   5      248.18      274.52     21.97 o 
  16   7   5        2.43       16.28      7.36 o 
  17   7   5       44.20       61.54     17.17 o 
 -19   8   5      109.02      108.74     27.93 o 
 -18   8   5      240.14      282.17     25.21 o 
 -17   8   5        0.81        2.65      7.24 o 
 -16   8   5      642.63      641.01     33.34 o 
 -15   8   5        2.66       11.86      9.47 o 
 -14   8   5        4.16        3.65      7.92 o 
 -13   8   5       77.54       94.16     15.61 o 
 -12   8   5       63.32       63.04     11.14 o 
 -11   8   5       34.30       41.05      9.91 o 
 -10   8   5      555.77      549.88     24.29 o 
  -9   8   5       51.91       59.06     11.38 o 
  -8   8   5      275.15      297.82     18.53 o 
  -7   8   5       21.58       32.96      9.39 o 
  -6   8   5     1167.30     1124.60     32.32 o 
  -5   8   5     2686.43     2668.07     48.52 o 
  -4   8   5       99.22       99.43     12.40 o 
  -3   8   5      110.52      120.40     21.57 o 
  -2   8   5        5.51      -12.25     12.25 o 
  -1   8   5     2281.91     2211.13     51.45 o 
   0   8   5       39.54       42.12      9.69 o 
   1   8   5      756.00      788.99     34.20 o 
   2   8   5      658.81      626.49     41.83 o 
   3   8   5      170.69      178.43     15.98 o 
   4   8   5     1405.14     1338.69     36.42 o 
   5   8   5        1.16       -4.17      7.26 o 
   6   8   5      671.73      632.85     26.19 o 
   7   8   5       27.40       28.32      9.25 o 
   8   8   5      358.18      344.15     25.19 o 
   9   8   5      100.68      105.27     14.37 o 
  10   8   5     1546.33     1396.45     40.94 o 
  11   8   5      378.61      374.39     22.57 o 
  12   8   5      437.92      431.55     24.28 o 
  13   8   5      345.05      373.65     23.24 o 
  14   8   5      154.75      180.94     18.68 o 
  15   8   5      179.88      199.59     21.83 o 
 -16   9   5        0.34        6.83      9.39 o 
 -15   9   5       31.02       55.05     11.02 o 
 -14   9   5      241.56      267.41     24.51 o 
 -13   9   5      341.40      313.14     23.51 o 
 -12   9   5      177.92      189.94     20.86 o 
 -11   9   5       11.65       28.17      9.22 o 
 -10   9   5      182.36      190.61     17.22 o 
  -9   9   5      245.47      283.72     18.73 o 
  -8   9   5        0.32        5.99      6.48 o 
  -7   9   5      234.37      259.10     17.34 o 
  -6   9   5      263.81      269.85     21.50 o 
  -5   9   5       49.17       48.62     16.22 o 
  -4   9   5      140.01      130.18     22.68 o 
  -3   9   5       34.97       27.13     15.38 o 
  -2   9   5       81.80       89.29     20.22 o 
  -1   9   5        1.54       -1.98     11.43 o 
   0   9   5       15.49       16.84     13.27 o 
   1   9   5       91.25      102.99     15.91 o 
   2   9   5       70.85       92.11     15.73 o 
   3   9   5      205.95      196.10     17.25 o 
   4   9   5      271.42      289.44     19.75 o 
   5   9   5        5.17        8.53      7.42 o 
   6   9   5        0.17       13.08      7.08 o 
   7   9   5      509.48      483.61     24.36 o 
   8   9   5       20.16       20.29      9.43 o 
   9   9   5        5.43       11.61      7.85 o 
  10   9   5      209.42      237.34     20.86 o 
  11   9   5        0.05       21.32      9.76 o 
  12   9   5       48.89       44.77      9.44 o 
  13   9   5      228.28      261.87     29.75 o 
 -14  10   5      155.64      182.17     22.88 o 
 -13  10   5      138.47      130.66     20.23 o 
 -12  10   5      167.10      184.29     20.37 o 
 -11  10   5       56.38       58.11     11.57 o 
 -10  10   5      114.64      135.46     17.61 o 
  -9  10   5       34.47       74.08     18.49 o 
  -8  10   5      740.43      720.87     42.76 o 
  -7  10   5     2466.29     2372.12     76.73 o 
  -6  10   5        0.53        9.89     11.71 o 
  -5  10   5      102.34       99.78     28.96 o 
  -4  10   5        8.29       13.86     12.13 o 
  -3  10   5       28.38       30.21     13.82 o 
  -2  10   5      256.18      221.21     28.35 o 
  -1  10   5        0.65        3.62     11.62 o 
   0  10   5      153.91      131.39     23.09 o 
   1  10   5      576.99      528.64     37.78 o 
   2  10   5      369.73      345.51     32.33 o 
   3  10   5       83.45       93.37     20.79 o 
   4  10   5      197.85      257.43     29.22 o 
   5  10   5      103.58      110.31     16.86 o 
   6  10   5      117.95      115.14     14.83 o 
   7  10   5       85.59      118.39     15.08 o 
   8  10   5      280.19      254.68     22.96 o 
   9  10   5       36.48       40.35     11.07 o 
  10  10   5      230.69      225.71     22.52 o 
  -6  11   5      152.74      148.68     22.50 o 
  -5  11   5      121.49      143.05     23.43 o 
  -4  11   5      556.69      548.01     37.83 o 
  -3  11   5      109.48      129.82     22.20 o 
  -2  11   5       22.61       40.81     13.29 o 
  -1  11   5       62.74       65.40     15.31 o 
   0  11   5      429.74      456.06     34.74 o 
   1  11   5        1.19       14.36      9.07 o 
   2  11   5       59.47       63.84     14.13 o 
   3  11   5      173.23      195.70     26.82 o 
   4  11   5       24.78       67.76     22.89 o 
 -26   0   6       57.85       36.17     14.65 o 
 -25   0   6      606.52      610.08     54.94 o 
 -24   0   6       60.34       66.39     22.66 o 
 -23   0   6      794.59      763.91     59.52 o 
 -22   0   6       51.73       40.75     18.77 o 
 -21   0   6     1015.17      912.02     62.72 o 
 -20   0   6      310.69      313.74     59.41 o 
 -19   0   6      211.53      179.26     24.38 o 
 -18   0   6      152.94      150.86     26.55 o 
 -17   0   6       13.28       24.95     14.19 o 
 -16   0   6      268.55      308.13     30.90 o 
 -15   0   6     2014.34     1880.59     70.74 o 
 -14   0   6     1748.28     1818.09     67.53 o 
 -13   0   6      143.58      116.29     15.15 o 
 -12   0   6     2020.40     1940.26     54.60 o 
 -11   0   6        6.49       14.91      5.99 o 
 -10   0   6       78.75       47.93      7.44 o 
  -9   0   6     3472.10     3971.55    138.13 o 
  -8   0   6     4552.76     5060.69    180.09 o 
  -7   0   6      184.97      196.56     11.27 o 
  -6   0   6     3206.39     3450.75    144.39 o 
  -5   0   6      530.00      523.38     22.03 o 
  -4   0   6     1652.49     1500.82     68.21 o 
  -3   0   6      598.79      515.44     15.95 o 
  -2   0   6     1234.44     1225.48     42.21 o 
  -1   0   6     4378.79     4606.72    128.40 o 
   0   0   6      620.92      703.36     22.10 o 
   1   0   6     2715.16     2941.53    120.46 o 
   2   0   6       22.33       17.60      7.34 o 
   3   0   6      642.52      548.12     29.93 o 
   4   0   6       22.48       30.17      7.64 o 
   5   0   6     1994.04     1757.13     39.78 o 
   6   0   6     3227.51     3516.56     47.34 o 
   7   0   6       10.17        7.01      5.58 o 
   8   0   6      109.16      107.51      9.81 o 
   9   0   6      509.58      514.74     27.76 o 
  10   0   6      256.54      281.30     23.06 o 
  11   0   6      585.76      589.39     31.48 o 
  12   0   6      520.38      473.40     36.06 o 
  13   0   6      937.45      890.91     39.92 o 
  14   0   6       31.80       45.02     14.96 o 
  15   0   6        0.01       -0.95     10.09 o 
  16   0   6      221.32      233.97     25.29 o 
  17   0   6      125.13      102.10     29.30 o 
  18   0   6      583.06      547.58     53.11 o 
  19   0   6        9.72        6.64     16.48 o 
  20   0   6       55.65       37.77     19.46 o 
  21   0   6       31.72       21.06     15.57 o 
 -26   1   6       23.09       33.42     12.82 o 
 -25   1   6      141.09      109.42     27.93 o 
 -24   1   6      275.02      281.88     29.83 o 
 -23   1   6        5.50       10.72      7.02 o 
 -22   1   6       13.73       20.17      8.53 o 
 -21   1   6      102.57      106.23     15.45 o 
 -20   1   6       25.08       19.82      9.13 o 
 -19   1   6       13.57       13.01      8.81 o 
 -18   1   6     1301.63     1247.30     32.41 o 
 -17   1   6      235.64      231.16     15.49 o 
 -16   1   6      400.78      400.40     18.59 o 
 -15   1   6       67.80       70.20      8.75 o 
 -14   1   6       32.30       47.00      7.48 o 
 -13   1   6      631.60      650.88     20.76 o 
 -12   1   6       24.00       22.25      5.76 o 
 -11   1   6      848.90      874.98     19.36 o 
 -10   1   6     2678.17     2868.07     33.44 o 
  -9   1   6      160.88      165.08      9.52 o 
  -8   1   6      399.16      445.28     13.35 o 
  -7   1   6       88.47      102.64      8.22 o 
  -6   1   6     1182.65     1263.52     31.69 o 
  -5   1   6      119.73      132.48      5.99 o 
  -4   1   6      196.29      221.75      7.88 o 
  -3   1   6        4.74       12.95      4.63 o 
  -2   1   6        1.17        2.10      4.43 o 
  -1   1   6     1969.96     1914.24     41.82 o 
   0   1   6      925.97      979.19     24.60 o 
   1   1   6     6221.44     7068.95    154.71 o 
   2   1   6     1990.05     2290.59     65.62 o 
   3   1   6        1.71        5.77      4.36 o 
   4   1   6      511.24      595.51     17.86 o 
   5   1   6      627.84      694.43     13.75 o 
   6   1   6      207.97      245.90      8.76 o 
   7   1   6       99.16       97.29      8.73 o 
   8   1   6      308.14      349.66     13.67 o 
   9   1   6      385.23      404.06     15.14 o 
  10   1   6     1008.37     1054.02     23.86 o 
  11   1   6      617.70      611.64     22.88 o 
  12   1   6       37.61       30.90      9.63 o 
  13   1   6      886.90      868.98     37.83 o 
  14   1   6        5.56        4.61      8.93 o 
  15   1   6       64.63       60.15     13.52 o 
  16   1   6       18.42       29.42     10.91 o 
  17   1   6        0.31        4.62      8.27 o 
  18   1   6      321.24      308.68     23.93 o 
  19   1   6       53.20       55.07     17.64 o 
  20   1   6       94.60      116.11     22.76 o 
  21   1   6       35.84       48.89     13.23 o 
 -26   2   6       85.31      155.21     30.45 o 
 -25   2   6      303.34      386.52     39.03 o 
 -24   2   6        6.23       25.10      9.59 o 
 -23   2   6     1000.45     1037.36     40.11 o 
 -22   2   6       70.76       77.91     14.05 o 
 -21   2   6      188.50      213.13     20.51 o 
 -20   2   6        3.63       12.17      8.18 o 
 -19   2   6      451.16      411.17     24.21 o 
 -18   2   6      898.56      821.93     32.71 o 
 -17   2   6      491.20      461.43     20.67 o 
 -16   2   6     1635.76     1604.46     35.60 o 
 -15   2   6      262.12      233.85     13.19 o 
 -14   2   6     6648.51     6545.22    121.59 o 
 -13   2   6     1494.82     1441.92     26.86 o 
 -12   2   6     3249.07     3201.74     56.04 o 
 -11   2   6       39.95       52.95      7.05 o 
 -10   2   6       49.53       43.91      6.55 o 
  -9   2   6     1828.59     1921.61     34.15 o 
  -8   2   6      469.37      541.97     15.11 o 
  -7   2   6      796.26      832.91     25.95 o 
  -6   2   6       72.21       56.94      7.31 o 
  -5   2   6     1546.93     1539.47     31.45 o 
  -4   2   6     3407.25     3557.29     44.04 o 
  -3   2   6     6936.07     7417.36    128.16 o 
  -2   2   6      710.72      705.46     17.97 o 
  -1   2   6     4447.39     4581.95     91.80 o 
   0   2   6        3.47        2.64      4.61 o 
   1   2   6      175.16      199.99      8.52 o 
   2   2   6      113.20      111.08      6.94 o 
   3   2   6     4131.64     4322.85     89.66 o 
   4   2   6      404.41      385.54     13.27 o 
   5   2   6     1677.92     1634.87     26.38 o 
   6   2   6        3.05       -0.47      4.37 o 
   7   2   6     1889.55     1839.72     29.33 o 
   8   2   6      799.09      723.93     19.47 o 
   9   2   6      668.41      628.64     18.91 o 
  10   2   6     2302.59     2231.38     35.13 o 
  11   2   6     4206.44     4181.62     64.04 o 
  12   2   6      848.11      805.39     26.23 o 
  13   2   6       54.47       44.19     12.57 o 
  14   2   6     1309.46     1234.54     40.95 o 
  15   2   6       38.40       37.26     11.64 o 
  16   2   6      740.23      704.38     32.96 o 
  17   2   6      404.70      384.24     27.54 o 
  18   2   6      404.79      385.30     25.45 o 
  19   2   6      274.67      327.61     25.80 o 
  20   2   6      548.02      578.50     31.61 o 
 -25   3   6        7.74       15.44     13.74 o 
 -24   3   6        0.22        1.41      9.58 o 
 -23   3   6       23.32       32.30     13.13 o 
 -22   3   6       40.68       34.47     10.87 o 
 -21   3   6      158.65      163.25     23.53 o 
 -20   3   6        3.73        1.38      7.62 o 
 -19   3   6     1856.74     1728.63     48.48 o 
 -18   3   6     2584.05     2605.02     49.15 o 
 -17   3   6      687.60      579.59     23.84 o 
 -16   3   6       12.09       20.37      8.79 o 
 -15   3   6      428.83      404.82     19.59 o 
 -14   3   6       70.80       68.33     11.16 o 
 -13   3   6      107.36      117.13     10.06 o 
 -12   3   6      389.52      374.34     14.54 o 
 -11   3   6      285.66      280.29     12.42 o 
 -10   3   6      719.08      744.32     18.74 o 
  -9   3   6      172.10      158.77      9.93 o 
  -8   3   6     2770.48     2873.24     43.82 o 
  -7   3   6      119.47      129.07      9.21 o 
  -6   3   6     1016.51      965.48     20.00 o 
  -5   3   6      728.81      789.63     13.19 o 
  -4   3   6     2594.22     2812.27     34.62 o 
  -3   3   6     2204.06     2335.09     46.56 o 
  -2   3   6      126.59      129.81      8.94 o 
  -1   3   6     3223.70     3463.00     70.55 o 
   0   3   6      158.73      160.98      7.96 o 
   1   3   6     4193.40     4211.32     89.36 o 
   2   3   6      571.99      563.13     18.46 o 
   3   3   6      178.38      165.14      9.87 o 
   4   3   6      888.19      863.48     22.10 o 
   5   3   6      283.14      231.52     11.49 o 
   6   3   6        8.46        8.03      5.47 o 
   7   3   6      275.68      286.58     13.28 o 
   8   3   6        8.71       13.60      6.27 o 
   9   3   6      361.11      348.92     17.69 o 
  10   3   6      832.63      808.10     29.54 o 
  11   3   6       10.27       10.84      8.26 o 
  12   3   6       33.53       34.50      9.63 o 
  13   3   6        8.12        5.43      7.57 o 
  14   3   6      313.16      315.32     21.96 o 
  15   3   6      157.59      164.80     23.83 o 
  16   3   6       16.44       25.01     10.22 o 
  17   3   6      208.43      202.15     21.32 o 
  18   3   6      167.76      181.25     22.73 o 
  19   3   6      255.88      265.25     32.52 o 
  20   3   6       20.55       30.09      9.88 o 
 -24   4   6        4.89        7.19      8.38 o 
 -23   4   6      149.03      205.36     28.08 o 
 -22   4   6       18.32       28.45     13.31 o 
 -21   4   6      930.37      984.27     39.07 o 
 -20   4   6       24.75       33.93      8.82 o 
 -19   4   6       51.47       58.23     11.12 o 
 -18   4   6       35.01       65.65     11.81 o 
 -17   4   6      136.09      121.07     14.34 o 
 -16   4   6       67.61       79.84     12.32 o 
 -15   4   6      184.74      178.01     15.62 o 
 -14   4   6       56.65       48.24     10.62 o 
 -13   4   6       30.97       26.21      8.83 o 
 -12   4   6      922.23      838.11     39.78 o 
 -11   4   6      448.06      443.35     19.12 o 
 -10   4   6     1310.11     1360.07     25.85 o 
  -9   4   6      402.85      348.31     13.57 o 
  -8   4   6      271.94      295.57     12.71 o 
  -7   4   6       44.95       63.15      7.57 o 
  -6   4   6     1285.47     1233.31     23.40 o 
  -5   4   6     2592.92     2652.83     38.89 o 
  -4   4   6      490.96      485.50     12.44 o 
  -3   4   6       29.06       58.64      6.01 o 
  -2   4   6     1016.51      905.63     18.97 o 
  -1   4   6      216.36      202.41      8.83 o 
   0   4   6     2339.54     2408.75     29.94 o 
   1   4   6     1230.72     1235.90     27.41 o 
   2   4   6       51.20       62.89      7.61 o 
   3   4   6       24.72       18.74      5.69 o 
   4   4   6      318.61      261.16     12.28 o 
   5   4   6     4467.78     4318.80    127.45 o 
   6   4   6      354.66      324.31     16.90 o 
   7   4   6       39.04       33.07      9.15 o 
   8   4   6      943.83      846.76     29.41 o 
   9   4   6        0.66       -0.52      7.46 o 
  10   4   6      692.10      626.68     24.74 o 
  11   4   6       64.19       62.81     11.83 o 
  12   4   6       48.79       42.69     10.44 o 
  13   4   6        1.26        6.07      7.34 o 
  14   4   6       90.04      110.93     14.18 o 
  15   4   6      319.37      309.48     19.77 o 
  16   4   6     1556.19     1457.57     69.92 o 
  17   4   6       90.34      109.21     24.72 o 
  18   4   6      855.67      806.11     42.23 o 
  19   4   6       48.58       43.21     11.91 o 
  20   4   6        0.58       19.00     12.36 o 
 -23   5   6        1.34       26.90     10.36 o 
 -22   5   6      446.61      489.44     36.56 o 
 -21   5   6      186.11      238.34     23.38 o 
 -20   5   6      941.06      957.63     39.16 o 
 -19   5   6      349.49      363.21     20.74 o 
 -18   5   6       55.66       51.36     11.11 o 
 -17   5   6      122.00      149.22     16.01 o 
 -16   5   6      210.30      227.69     18.05 o 
 -15   5   6       78.63       83.51     12.96 o 
 -14   5   6        9.35        6.65      8.30 o 
 -13   5   6     1329.96     1240.00     38.00 o 
 -12   5   6       12.31       19.07      8.83 o 
 -11   5   6      103.89      124.15     13.70 o 
 -10   5   6     1400.69     1399.68     33.26 o 
  -9   5   6     1321.03     1264.39     31.16 o 
  -8   5   6     3373.22     3189.18     68.42 o 
  -7   5   6     3695.90     3598.19     74.54 o 
  -6   5   6       15.93       21.57      6.45 o 
  -5   5   6       36.44       29.35      6.97 o 
  -4   5   6       15.03       14.94      5.75 o 
  -3   5   6     1037.05     1110.69     20.62 o 
  -2   5   6     2095.13     1992.10     53.30 o 
  -1   5   6      769.00      656.32     19.78 o 
   0   5   6       57.98       49.63      7.46 o 
   1   5   6     1477.09     1390.59     32.15 o 
   2   5   6        5.02        8.76      5.81 o 
   3   5   6      486.96      473.79     16.28 o 
   4   5   6        3.17        8.76      7.28 o 
   5   5   6      147.21      141.92     13.54 o 
   6   5   6      221.62      220.38     16.24 o 
   7   5   6      746.08      712.31     25.27 o 
   8   5   6     2180.50     2044.25     66.84 o 
   9   5   6     1623.42     1495.25     45.90 o 
  10   5   6     1000.49      930.59     30.43 o 
  11   5   6       92.99       87.66     13.08 o 
  12   5   6      916.35      870.33     30.64 o 
  13   5   6      294.85      268.87     19.94 o 
  14   5   6      109.72      132.42     15.67 o 
  15   5   6      310.09      284.44     20.86 o 
  16   5   6      172.23      190.44     18.15 o 
  17   5   6       12.20       15.53      9.70 o 
  18   5   6       45.55       79.48     13.93 o 
 -22   6   6       46.81       52.89     23.01 o 
 -21   6   6        2.99       15.98     11.05 o 
 -20   6   6       26.02       26.01      9.59 o 
 -19   6   6      114.54      135.96     18.84 o 
 -18   6   6     1082.80     1065.51     41.09 o 
 -17   6   6      112.87      103.38     14.00 o 
 -16   6   6       24.83       28.29      9.46 o 
 -15   6   6       55.10       63.87     11.75 o 
 -14   6   6      295.64      292.09     19.36 o 
 -13   6   6      102.81       93.87     13.41 o 
 -12   6   6      477.27      450.56     21.86 o 
 -11   6   6      951.55      935.76     29.66 o 
 -10   6   6       30.64       36.47     10.43 o 
  -9   6   6     3104.04     2957.62     49.42 o 
  -8   6   6      229.27      247.92     22.17 o 
  -7   6   6      957.52      962.62     28.09 o 
  -6   6   6       50.77       33.84      9.31 o 
  -5   6   6      331.28      359.66     14.99 o 
  -4   6   6      211.98      207.97     12.27 o 
  -3   6   6     1118.46     1175.02     27.70 o 
  -2   6   6      515.97      562.34     17.74 o 
  -1   6   6      542.38      514.54     21.59 o 
   0   6   6        9.00       12.12      6.36 o 
   1   6   6       61.81       56.11     10.19 o 
   2   6   6       11.46        6.35      7.43 o 
   3   6   6       60.30       57.93     10.99 o 
   4   6   6       51.37       65.94     11.43 o 
   5   6   6      119.10      111.64     13.34 o 
   6   6   6     1947.28     1771.44     39.91 o 
   7   6   6     1593.51     1463.62     37.11 o 
   8   6   6      197.98      173.76     16.34 o 
   9   6   6     1161.70     1075.10     33.28 o 
  10   6   6       70.85       52.61     11.37 o 
  11   6   6       92.45       95.11     13.72 o 
  12   6   6       21.17       21.80      9.41 o 
  13   6   6      173.82      176.12     17.62 o 
  14   6   6        0.05        8.04      7.82 o 
  15   6   6      672.69      631.35     28.49 o 
  16   6   6       16.81       23.15      7.90 o 
  17   6   6      100.14      123.33     14.51 o 
  18   6   6       23.52       32.96     12.13 o 
 -21   7   6      526.08      575.28     54.71 o 
 -20   7   6        8.07       24.85      7.80 o 
 -19   7   6      577.82      638.53     33.21 o 
 -18   7   6      660.45      764.79     36.07 o 
 -17   7   6       72.81       97.31     15.49 o 
 -16   7   6      115.09      112.34     14.47 o 
 -15   7   6        5.73        8.71      6.98 o 
 -14   7   6      125.10      144.23     15.74 o 
 -13   7   6       76.58       73.83     12.15 o 
 -12   7   6      578.24      522.84     23.97 o 
 -11   7   6       35.44       40.28     10.69 o 
 -10   7   6     2486.99     2324.54     47.10 o 
  -9   7   6       46.55       45.79     10.86 o 
  -8   7   6     1509.44     1428.46     35.99 o 
  -7   7   6        1.22       -2.89      7.18 o 
  -6   7   6      631.05      637.99     23.96 o 
  -5   7   6     2309.39     2180.61     47.25 o 
  -4   7   6      322.53      345.68     18.07 o 
  -3   7   6     1949.77     1858.19     44.11 o 
  -2   7   6      309.88      305.10     16.90 o 
  -1   7   6     2434.16     2267.11     67.15 o 
   0   7   6       13.81       17.31      8.15 o 
   1   7   6      798.76      771.00     26.20 o 
   2   7   6      133.79      121.91     13.79 o 
   3   7   6      804.07      789.78     27.21 o 
   4   7   6      961.16      876.27     29.05 o 
   5   7   6     1339.21     1245.20     34.77 o 
   6   7   6      145.47      127.09     15.01 o 
   7   7   6        8.45       19.41      8.49 o 
   8   7   6       35.34       46.83     10.86 o 
   9   7   6      117.56      121.44     15.09 o 
  10   7   6      619.43      572.86     26.23 o 
  11   7   6       28.00       34.30      9.57 o 
  12   7   6      381.00      382.39     22.26 o 
  13   7   6        0.82       12.36      8.30 o 
  14   7   6      130.84      146.99     16.80 o 
  15   7   6      213.38      224.98     20.32 o 
  16   7   6       17.55       42.02     11.47 o 
  17   7   6      110.70      105.07     23.35 o 
 -19   8   6      179.14      178.33     36.17 o 
 -18   8   6       22.01       26.77      8.48 o 
 -17   8   6       71.78      110.54     16.55 o 
 -16   8   6       14.15       15.70      8.45 o 
 -15   8   6       18.41       26.90      9.40 o 
 -14   8   6        0.01        8.89      6.62 o 
 -13   8   6       20.05       29.01      8.47 o 
 -12   8   6      156.10      154.63     16.10 o 
 -11   8   6       36.10       32.43      8.99 o 
 -10   8   6        1.51        3.09      6.54 o 
  -9   8   6        6.92        7.46      7.35 o 
  -8   8   6        0.03        8.60      7.47 o 
  -7   8   6      157.83      160.68     15.44 o 
  -6   8   6        9.49       18.05      8.37 o 
  -5   8   6       38.36       58.44     13.16 o 
  -4   8   6       14.22       29.96     14.89 o 
  -3   8   6      121.89      131.46     22.46 o 
  -2   8   6      272.44      228.78     27.03 o 
  -1   8   6       54.01       54.43     17.37 o 
   0   8   6        3.93        8.53      8.78 o 
   1   8   6        5.38        9.28      9.39 o 
   2   8   6       32.40       22.94      8.87 o 
   3   8   6       21.16       20.35      8.93 o 
   4   8   6       67.68       51.25     11.16 o 
   5   8   6      129.66      133.74     15.31 o 
   6   8   6      180.46      173.65     16.85 o 
   7   8   6        0.23        0.20      6.73 o 
   8   8   6      130.53      137.29     16.02 o 
   9   8   6        4.82        8.28      7.38 o 
  10   8   6       22.56       17.82      8.36 o 
  11   8   6       77.46       97.65     14.24 o 
  12   8   6        2.37       19.38      8.58 o 
  13   8   6        8.50       19.88      7.84 o 
  14   8   6       62.33       64.62     12.19 o 
 -16   9   6      312.88      383.22     36.32 o 
 -15   9   6       33.52       43.73      9.64 o 
 -14   9   6       30.77       40.01     10.09 o 
 -13   9   6      190.22      176.03     20.23 o 
 -12   9   6       38.64       67.42     11.05 o 
 -11   9   6        7.00       14.08      6.91 o 
 -10   9   6      802.01      830.99     30.87 o 
  -9   9   6       12.91       32.18      8.65 o 
  -8   9   6     1017.59     1026.44     33.08 o 
  -7   9   6      853.96      810.69     44.68 o 
  -6   9   6       58.19       62.82     19.06 o 
  -5   9   6       29.43       17.18     13.82 o 
  -4   9   6      384.25      322.51     30.56 o 
  -3   9   6      148.74      121.45     22.82 o 
  -2   9   6      703.88      635.50     39.66 o 
  -1   9   6      283.88      334.65     32.45 o 
   0   9   6        0.70       -3.68     19.92 o 
   1   9   6     1551.35     1382.73     58.01 o 
   2   9   6        2.71        1.72     12.25 o 
   3   9   6      822.62      820.19     35.41 o 
   4   9   6        9.54       26.39      8.47 o 
   5   9   6        3.79        8.10      6.69 o 
   6   9   6      554.40      492.55     24.60 o 
   7   9   6      224.50      238.91     20.11 o 
   8   9   6        3.07        2.18      7.32 o 
   9   9   6       40.17       67.96     12.00 o 
  10   9   6      498.72      509.04     26.24 o 
  11   9   6       79.82      103.24     13.63 o 
  12   9   6      577.93      595.20     55.17 o 
 -14  10   6      191.39      241.30     22.97 o 
 -13  10   6      433.83      433.18     31.08 o 
 -12  10   6       21.51       26.24      7.59 o 
 -11  10   6        7.16       24.12      8.07 o 
 -10  10   6       60.65       72.27     16.20 o 
  -9  10   6      485.30      480.07     35.70 o 
  -8  10   6      194.74      196.40     27.96 o 
  -7  10   6       12.27       31.23     14.70 o 
  -6  10   6      111.25      113.66     21.90 o 
  -5  10   6       24.93       19.93     17.86 o 
  -4  10   6      126.41      126.55     27.81 o 
  -3  10   6        1.99       14.17     16.71 o 
  -2  10   6       20.26       26.01     17.40 o 
  -1  10   6      346.05      338.66     33.89 o 
   0  10   6      538.83      493.33     36.84 o 
   1  10   6       12.07       18.74     12.87 o 
   2  10   6      386.04      370.67     33.68 o 
   3  10   6        0.06       14.32     11.04 o 
   4  10   6      211.53      233.06     29.38 o 
   5  10   6       85.43      102.21     19.91 o 
   6  10   6       26.30       38.48      9.67 o 
   7  10   6       26.10       37.20      8.79 o 
   8  10   6      229.16      257.00     24.08 o 
   9  10   6      137.96      178.69     24.49 o 
  -8  11   6      319.93      343.38     36.17 o 
  -7  11   6        1.56       26.78     11.90 o 
  -6  11   6      296.76      321.41     37.77 o 
  -5  11   6      248.49      271.73     42.58 o 
  -4  11   6      197.04      187.72     36.17 o 
  -3  11   6       36.69       67.53     20.60 o 
  -2  11   6       40.58       37.09     14.88 o 
  -1  11   6      642.07      650.37     57.69 o 
   0  11   6        3.20       30.90     12.13 o 
   1  11   6      745.28      778.56     64.33 o 
 -26   1   7      332.29      309.59     28.73 o 
 -25   1   7      101.49       95.32     18.32 o 
 -24   1   7      710.16      673.03     57.69 o 
 -23   1   7      394.07      393.68     29.75 o 
 -22   1   7      125.42      153.13     18.41 o 
 -21   1   7      695.97      671.47     31.09 o 
 -20   1   7      165.80      168.04     18.67 o 
 -19   1   7       25.10       39.64     11.91 o 
 -18   1   7      110.05      127.67     13.48 o 
 -17   1   7     1186.12     1165.43     31.59 o 
 -16   1   7      303.45      281.47     16.84 o 
 -15   1   7     1782.89     1724.42     36.56 o 
 -14   1   7      971.22      997.49     27.41 o 
 -13   1   7     2124.15     2060.76     37.77 o 
 -12   1   7      500.21      477.72     15.45 o 
 -11   1   7      691.18      652.15     17.31 o 
 -10   1   7        0.51        3.26      4.38 o 
  -9   1   7       59.43       57.18      7.69 o 
  -8   1   7      541.71      496.88     15.90 o 
  -7   1   7      260.67      268.89     11.19 o 
  -6   1   7     4114.76     4145.55    109.43 o 
  -5   1   7      122.79      125.62      6.53 o 
  -4   1   7     8009.51     8324.00    190.06 o 
  -3   1   7      304.22      332.38     10.12 o 
  -2   1   7     1392.95     1229.49     26.63 o 
  -1   1   7      469.80      454.30     11.90 o 
   0   1   7       47.27       37.71      5.65 o 
   1   1   7      233.63      246.13     10.33 o 
   2   1   7        0.24       -1.39      4.02 o 
   3   1   7      890.24      785.39     17.10 o 
   4   1   7      131.84      108.19      7.07 o 
   5   1   7     2951.49     2906.34     52.82 o 
   6   1   7      135.25      132.68      9.87 o 
   7   1   7     1244.68     1168.72     53.78 o 
   8   1   7      596.20      568.36     17.73 o 
   9   1   7        3.78        5.67      7.39 o 
  10   1   7      566.97      537.71     22.06 o 
  11   1   7       49.78       55.31     10.88 o 
  12   1   7      120.57      112.57     13.77 o 
  13   1   7       84.60       83.29     12.79 o 
  14   1   7      795.92      796.72     34.11 o 
  15   1   7     1424.56     1272.27     54.75 o 
  16   1   7     1335.61     1300.83     44.43 o 
  17   1   7      180.41      178.35     20.16 o 
  18   1   7      447.52      446.50     34.96 o 
  19   1   7        3.56        5.05     10.07 o 
  20   1   7       45.18       72.56     15.17 o 
 -25   2   7        7.64       21.41      7.58 o 
 -24   2   7       35.80       47.19     11.91 o 
 -23   2   7       32.99       45.58     11.84 o 
 -22   2   7       18.68       20.36      9.68 o 
 -21   2   7      159.09      146.99     18.04 o 
 -20   2   7      156.22      144.54     17.87 o 
 -19   2   7       69.18       77.94     14.03 o 
 -18   2   7       37.81       46.43     12.54 o 
 -17   2   7      122.02      100.79     15.68 o 
 -16   2   7     1631.12     1607.64     44.00 o 
 -15   2   7      164.32      166.85     14.13 o 
 -14   2   7      441.07      466.68     16.84 o 
 -13   2   7      166.00      173.73     11.29 o 
 -12   2   7        1.72        6.96      5.13 o 
 -11   2   7      175.24      160.54     10.46 o 
 -10   2   7      569.47      569.33     16.48 o 
  -9   2   7      118.71      107.77      8.90 o 
  -8   2   7      136.03      139.27      9.44 o 
  -7   2   7      127.02      136.07      9.46 o 
  -6   2   7      117.19      104.06      8.59 o 
  -5   2   7       42.59       27.65      6.24 o 
  -4   2   7       54.57       72.01      5.67 o 
  -3   2   7       12.85       15.41      4.37 o 
  -2   2   7     1121.65     1268.34     39.84 o 
  -1   2   7     1325.07     1437.26     25.29 o 
   0   2   7     1318.24     1341.50     30.75 o 
   1   2   7      202.80      261.97      9.56 o 
   2   2   7      399.22      374.54     10.70 o 
   3   2   7     1379.42     1406.55     24.70 o 
   4   2   7       41.38       42.67      7.00 o 
   5   2   7      262.82      265.86     12.44 o 
   6   2   7      272.32      264.13     12.70 o 
   7   2   7      325.77      324.10     17.47 o 
   8   2   7      164.83      159.56     11.74 o 
   9   2   7      760.06      741.96     21.31 o 
  10   2   7      137.95      147.04     12.06 o 
  11   2   7      256.86      244.12     20.84 o 
  12   2   7      102.28      103.68     16.28 o 
  13   2   7       84.22       83.88     15.09 o 
  14   2   7       22.48       11.84      9.56 o 
  15   2   7        7.98        4.79      9.00 o 
  16   2   7       51.21       53.52     13.21 o 
  17   2   7       11.81       15.43      8.86 o 
  18   2   7        3.81        9.46      8.07 o 
  19   2   7      131.63      133.00     17.58 o 
 -25   3   7       84.34      103.93     24.49 o 
 -24   3   7        1.25       11.17      8.17 o 
 -23   3   7     1464.62     1378.93     48.02 o 
 -22   3   7      866.49      784.33     35.75 o 
 -21   3   7       22.09       33.55     10.51 o 
 -20   3   7      324.70      307.37     23.39 o 
 -19   3   7      178.16      169.48     19.30 o 
 -18   3   7     3371.29     3118.19     64.87 o 
 -17   3   7      537.44      495.99     26.86 o 
 -16   3   7     1544.92     1414.24     35.25 o 
 -15   3   7      734.70      713.16     25.40 o 
 -14   3   7      263.65      256.37     16.75 o 
 -13   3   7      345.59      341.98     14.96 o 
 -12   3   7      786.51      714.30     25.78 o 
 -11   3   7      472.98      449.22     15.82 o 
 -10   3   7      432.77      423.14     15.21 o 
  -9   3   7       96.63       95.04      8.94 o 
  -8   3   7      248.72      263.27     12.09 o 
  -7   3   7      312.56      322.00     13.00 o 
  -6   3   7     1429.47     1333.49     33.58 o 
  -5   3   7       47.00       42.35      6.90 o 
  -4   3   7     2383.98     2192.41     37.32 o 
  -3   3   7       45.10       48.72      5.56 o 
  -2   3   7     2200.90     2138.52     45.20 o 
  -1   3   7     1057.40      985.01     24.71 o 
   0   3   7      165.25      154.19      8.05 o 
   1   3   7      387.29      411.77     11.29 o 
   2   3   7      521.22      513.36     18.09 o 
   3   3   7     3331.84     3305.07     83.73 o 
   4   3   7      393.03      369.88     14.22 o 
   5   3   7     2978.27     2873.31     64.50 o 
   6   3   7     1499.64     1412.86     27.58 o 
   7   3   7     2452.31     2389.26     60.14 o 
   8   3   7      494.66      465.77     21.82 o 
   9   3   7     3966.68     3874.44     64.04 o 
  10   3   7      222.46      206.15     16.31 o 
  11   3   7        0.50        5.54      7.23 o 
  12   3   7      580.22      558.42     23.59 o 
  13   3   7     1696.59     1601.18     47.87 o 
  14   3   7      419.20      420.14     25.99 o 
  15   3   7       73.48       86.94     19.34 o 
  16   3   7      657.57      700.33     41.68 o 
  17   3   7      109.87      120.80     22.95 o 
  18   3   7      243.89      297.60     37.99 o 
  19   3   7       23.02       21.79      8.78 o 
  20   3   7        2.23       12.13     11.67 o 
 -24   4   7       54.08       68.16     14.97 o 
 -23   4   7      174.34      165.68     25.09 o 
 -22   4   7      389.69      367.80     25.51 o 
 -21   4   7       23.90       11.62      8.42 o 
 -20   4   7       60.67       48.27     12.55 o 
 -19   4   7      124.30      130.15     17.92 o 
 -18   4   7       54.83       61.43     11.58 o 
 -17   4   7      747.15      744.28     27.66 o 
 -16   4   7      403.16      404.19     21.00 o 
 -15   4   7       37.08       46.89     10.61 o 
 -14   4   7      325.89      322.39     18.52 o 
 -13   4   7      227.18      215.55     16.31 o 
 -12   4   7        9.66        7.73      7.86 o 
 -11   4   7     1777.85     1730.34     30.73 o 
 -10   4   7       46.04       35.50      7.45 o 
  -9   4   7      528.24      431.94     15.78 o 
  -8   4   7     1179.65     1023.14     22.89 o 
  -7   4   7       80.77       90.80      9.05 o 
  -6   4   7      203.57      192.33     11.27 o 
  -5   4   7      195.66      221.06     11.64 o 
  -4   4   7        7.86        8.81      5.02 o 
  -3   4   7       21.25       19.98      4.63 o 
  -2   4   7     1581.57     1457.13     21.91 o 
  -1   4   7      458.02      399.44     11.98 o 
   0   4   7     2216.53     2087.28     30.83 o 
   1   4   7      782.84      716.88     24.75 o 
   2   4   7     1952.52     1820.09     68.84 o 
   3   4   7      236.14      236.35     12.56 o 
   4   4   7      522.58      491.87     16.93 o 
   5   4   7     2003.16     1970.73     44.22 o 
   6   4   7       31.53       18.97      8.38 o 
   7   4   7      586.80      536.12     21.95 o 
   8   4   7      734.47      692.41     25.26 o 
   9   4   7     4762.05     4424.87    146.01 o 
  10   4   7        0.83        1.32      7.65 o 
  11   4   7      913.17      883.37     29.82 o 
  12   4   7      163.97      146.29     15.62 o 
  13   4   7      846.30      723.23     31.17 o 
  14   4   7      187.20      180.39     20.95 o 
  15   4   7       17.21       16.68      9.85 o 
  16   4   7      144.71      137.09     19.78 o 
  17   4   7      112.96      115.36     18.17 o 
  18   4   7       20.62       26.09      9.10 o 
  19   4   7       54.37       94.09     23.35 o 
 -23   5   7       70.19       73.03     23.12 o 
 -22   5   7      142.59      143.29     23.19 o 
 -21   5   7      697.67      638.57     49.90 o 
 -20   5   7        7.39       18.11      9.34 o 
 -19   5   7       11.39       11.33      7.50 o 
 -18   5   7      922.99      890.26     31.61 o 
 -17   5   7      436.77      450.43     22.59 o 
 -16   5   7      147.30      129.13     14.99 o 
 -15   5   7      668.18      621.32     25.51 o 
 -14   5   7      323.70      281.36     18.57 o 
 -13   5   7      195.12      199.47     16.70 o 
 -12   5   7        2.30        6.51      7.79 o 
 -11   5   7       97.10       98.39     12.98 o 
 -10   5   7      133.04      118.28     13.23 o 
  -9   5   7      195.92      174.38     14.56 o 
  -8   5   7       49.49       49.83      8.27 o 
  -7   5   7      352.86      346.90     15.01 o 
  -6   5   7      567.67      523.39     17.42 o 
  -5   5   7       11.33       16.53      6.16 o 
  -4   5   7     1167.48     1138.25     24.42 o 
  -3   5   7      120.94      104.96      9.70 o 
  -2   5   7      482.52      481.77     19.53 o 
  -1   5   7      121.56      121.89     10.04 o 
   0   5   7      113.34      130.03     10.47 o 
   1   5   7      290.61      268.46     13.29 o 
   2   5   7       62.57       62.59      8.90 o 
   3   5   7       73.60       66.76      9.06 o 
   4   5   7      411.57      366.19     27.09 o 
   5   5   7      292.54      272.52     17.19 o 
   6   5   7       10.61        6.77      7.98 o 
   7   5   7      561.57      526.12     23.04 o 
   8   5   7     1625.46     1501.11     37.77 o 
   9   5   7       67.91       70.58     11.96 o 
  10   5   7       27.24       27.60      9.11 o 
  11   5   7       42.24       40.37     10.14 o 
  12   5   7       70.80       45.30     10.46 o 
  13   5   7       20.46       31.03      9.37 o 
  14   5   7      476.54      449.40     23.61 o 
  15   5   7      246.51      256.94     19.80 o 
  16   5   7      114.10      105.01     17.08 o 
  17   5   7       66.31       96.25     15.82 o 
 -21   6   7       45.00       53.77     13.03 o 
 -20   6   7      121.77      142.05     21.72 o 
 -19   6   7      436.16      465.93     23.96 o 
 -18   6   7        2.38        5.86      6.83 o 
 -17   6   7      418.87      451.07     23.17 o 
 -16   6   7       11.06       15.47      8.39 o 
 -15   6   7       25.70       37.36      9.92 o 
 -14   6   7       23.98       22.08      8.95 o 
 -13   6   7       60.89       62.82     11.45 o 
 -12   6   7       20.48       20.64      8.96 o 
 -11   6   7        1.19       -0.85      7.26 o 
 -10   6   7      209.59      208.42     16.66 o 
  -9   6   7       84.32       93.90     13.08 o 
  -8   6   7     1081.02     1009.30     29.82 o 
  -7   6   7     1184.33     1104.54     30.57 o 
  -6   6   7      296.59      262.49     16.50 o 
  -5   6   7      127.89      129.95     11.22 o 
  -4   6   7       16.35       19.00      6.67 o 
  -3   6   7       53.42       41.69      9.67 o 
  -2   6   7       57.34       53.86     10.58 o 
  -1   6   7      307.17      259.81     16.09 o 
   0   6   7       59.75       41.14      8.23 o 
   1   6   7        8.86        3.60      7.33 o 
   2   6   7      942.13      863.17     27.01 o 
   3   6   7     1339.73     1298.17     33.97 o 
   4   6   7     1638.70     1662.24     38.42 o 
   5   6   7       96.50       94.92     13.25 o 
   6   6   7        2.03       -0.36      7.69 o 
   7   6   7       44.08       42.55     10.62 o 
   8   6   7      194.20      187.21     17.06 o 
   9   6   7      147.59      159.31     16.37 o 
  10   6   7       51.17       51.83     11.42 o 
  11   6   7      984.90      977.19     33.58 o 
  12   6   7       41.14       52.94     11.06 o 
  13   6   7      414.99      404.66     22.78 o 
  14   6   7        5.57        7.52      7.68 o 
  15   6   7      419.77      339.81     23.11 o 
  16   6   7      206.86      210.09     18.88 o 
 -21   7   7       61.68       84.47     19.92 o 
 -20   7   7       31.52       64.86     14.24 o 
 -19   7   7       52.72       54.67     11.44 o 
 -18   7   7       84.24      115.04     17.04 o 
 -17   7   7      103.11      100.54     13.71 o 
 -16   7   7      441.36      385.88     21.61 o 
 -15   7   7      309.55      304.47     19.95 o 
 -14   7   7       22.73       33.95      8.91 o 
 -13   7   7      280.27      264.78     19.35 o 
 -12   7   7       64.31       65.87     11.95 o 
 -11   7   7       30.86       38.47     10.30 o 
 -10   7   7       87.71       86.98     12.76 o 
  -9   7   7       13.43       23.96      9.18 o 
  -8   7   7      551.84      530.54     23.07 o 
  -7   7   7       54.12       56.67     10.84 o 
  -6   7   7        2.47        8.04      7.39 o 
  -5   7   7       81.58       72.67     14.80 o 
  -4   7   7      483.38      470.91     25.07 o 
  -3   7   7      226.51      217.61     15.87 o 
  -2   7   7        0.27        1.58      6.61 o 
  -1   7   7      355.40      322.48     22.09 o 
   0   7   7      180.43      150.35     17.93 o 
   1   7   7      384.25      339.93     22.94 o 
   2   7   7       35.20       37.34     10.06 o 
   3   7   7      100.10      104.67     13.59 o 
   4   7   7      410.01      386.75     20.72 o 
   5   7   7      230.11      193.74     17.08 o 
   6   7   7      194.60      168.94     16.46 o 
   7   7   7        5.41       13.33      8.17 o 
   8   7   7       11.68       19.72      8.43 o 
   9   7   7       81.58       80.55     12.96 o 
  10   7   7      218.23      219.73     19.07 o 
  11   7   7        0.76       10.83      8.47 o 
  12   7   7      144.34      137.94     16.85 o 
  13   7   7        0.29       12.88      7.82 o 
  14   7   7       59.92       45.10      9.95 o 
  15   7   7      272.10      253.36     28.89 o 
  16   7   7       57.30       68.45     18.54 o 
 -19   8   7      147.68      171.92     34.34 o 
 -18   8   7       24.90       42.67     14.12 o 
 -17   8   7      280.47      303.74     25.84 o 
 -16   8   7      369.11      397.74     26.07 o 
 -15   8   7      107.38      129.67     15.05 o 
 -14   8   7      219.25      210.07     18.65 o 
 -13   8   7      441.99      477.04     23.59 o 
 -12   8   7      254.53      249.27     19.57 o 
 -11   8   7      541.44      518.85     24.36 o 
 -10   8   7      753.58      749.65     28.60 o 
  -9   8   7      377.92      402.15     20.96 o 
  -8   8   7       75.07       86.68     12.68 o 
  -7   8   7        2.81        6.62      8.01 o 
  -6   8   7       81.00       82.89     14.68 o 
  -5   8   7      374.63      393.42     23.63 o 
  -4   8   7       84.54       98.50     20.48 o 
  -3   8   7      103.61      116.03     22.11 o 
  -2   8   7       32.90       22.05     14.29 o 
  -1   8   7       65.87       56.55     17.72 o 
   0   8   7     1447.86     1380.86     50.29 o 
   1   8   7      215.09      259.54     22.49 o 
   2   8   7      571.55      532.22     30.37 o 
   3   8   7       68.54       72.12     14.39 o 
   4   8   7       38.44       37.38     10.01 o 
   5   8   7       69.68       79.20     12.58 o 
   6   8   7       17.31       27.45      9.18 o 
   7   8   7        3.00       15.11      8.02 o 
   8   8   7       18.79       26.57      9.25 o 
   9   8   7       19.52       30.16      9.72 o 
  10   8   7       25.74       31.36     10.41 o 
  11   8   7      539.61      579.00     28.05 o 
  12   8   7        5.11       28.18      8.24 o 
  13   8   7      106.60      100.75     18.02 o 
 -16   9   7      111.08      156.26     22.29 o 
 -15   9   7       50.82       66.14     18.94 o 
 -14   9   7       35.99       64.04     13.03 o 
 -13   9   7       52.36       69.28     10.82 o 
 -12   9   7        0.46        5.24      6.16 o 
 -11   9   7       11.70       20.00      8.50 o 
 -10   9   7       13.30       28.83      7.77 o 
  -9   9   7      170.69      187.80     20.40 o 
  -8   9   7        5.05        3.30      7.42 o 
  -7   9   7      425.54      395.58     34.07 o 
  -6   9   7      310.19      306.92     31.48 o 
  -5   9   7       19.86        4.71     14.31 o 
  -4   9   7      389.40      360.83     38.34 o 
  -3   9   7      328.72      341.78     32.64 o 
  -2   9   7      348.73      359.19     32.45 o 
  -1   9   7       17.24        3.10     12.86 o 
   0   9   7        0.01        7.59     12.70 o 
   1   9   7       73.26       64.55     18.05 o 
   2   9   7        6.50       10.27     11.57 o 
   3   9   7       76.91      115.79     16.78 o 
   4   9   7      328.76      340.24     25.48 o 
   5   9   7       50.75       43.59     11.89 o 
   6   9   7        3.64       11.38      8.93 o 
   7   9   7       15.01       12.86      7.52 o 
   8   9   7       28.35       40.01      9.16 o 
   9   9   7       58.87       87.50     12.93 o 
  10   9   7      554.71      582.37     38.81 o 
  11   9   7        6.26       24.49     14.19 o 
 -13  10   7       84.39      126.93     17.86 o 
 -12  10   7       81.91       90.65     20.15 o 
 -11  10   7      292.62      327.21     23.29 o 
 -10  10   7      442.94      501.71     36.48 o 
  -9  10   7       16.88       34.09     13.23 o 
  -8  10   7      816.20      865.35     48.05 o 
  -7  10   7        7.12       34.01     12.78 o 
  -6  10   7       10.26       20.65     13.96 o 
  -5  10   7      103.00      107.28     21.25 o 
  -4  10   7      223.29      226.68     29.46 o 
  -3  10   7        3.74       10.42     11.65 o 
  -2  10   7      125.77      108.03     21.10 o 
  -1  10   7       31.03       42.59     15.68 o 
   0  10   7       28.30       49.95     14.98 o 
   1  10   7       13.32       17.26     12.94 o 
   2  10   7      679.81      665.14     42.62 o 
   3  10   7      171.47      182.76     26.64 o 
   4  10   7      155.04      187.92     32.51 o 
   5  10   7      119.14      146.58     23.17 o 
   6  10   7      120.61      127.51     27.24 o 
   7  10   7       81.59      118.12     27.70 o 
   8  10   7       82.68      102.56     24.04 o 
  -7  11   7       75.31       86.53     21.06 o 
  -6  11   7      449.53      413.66     43.04 o 
  -5  11   7       55.64       71.65     18.08 o 
  -4  11   7        5.01       28.84     11.90 o 
 -26   0   8       21.95       18.54     10.99 o 
 -25   0   8      104.65      111.03     28.16 o 
 -24   0   8      222.03      232.13     40.06 o 
 -23   0   8       64.04       50.59     22.66 o 
 -22   0   8     1409.97     1218.09     77.15 o 
 -21   0   8       80.09       86.19     16.68 o 
 -20   0   8      402.00      388.16     39.03 o 
 -19   0   8     1335.27     1305.87     50.49 o 
 -18   0   8      116.01      102.33     17.89 o 
 -17   0   8     1321.89     1282.21     48.53 o 
 -16   0   8     3429.14     3252.41     74.34 o 
 -15   0   8      214.15      222.53     22.59 o 
 -14   0   8      287.05      293.46     23.55 o 
 -13   0   8      703.04      684.29     33.08 o 
 -12   0   8     3012.91     2791.12    272.65 o 
 -11   0   8     4037.73     4006.16     74.03 o 
 -10   0   8     2126.69     2250.53     75.77 o 
  -9   0   8      559.06      582.11     27.83 o 
  -8   0   8        4.65       11.67      8.42 o 
  -7   0   8     1756.47     1747.76     67.65 o 
  -6   0   8      131.74      150.63     10.68 o 
  -5   0   8      337.25      259.98     14.88 o 
  -4   0   8     6087.08     6291.58    230.43 o 
  -3   0   8     8236.44     8663.43    297.77 o 
  -2   0   8       17.85       69.22      9.20 o 
  -1   0   8     4056.24     4445.62    121.45 o 
   0   0   8      111.21      135.83     11.41 o 
   1   0   8      311.59      365.11     20.62 o 
   2   0   8      208.97      244.48     13.87 o 
   3   0   8     2617.93     2747.99     86.87 o 
   4   0   8     3124.34     2952.41     91.84 o 
   5   0   8      120.90      120.38     11.38 o 
   6   0   8     2925.45     2833.00     63.05 o 
   7   0   8      741.45      721.38     33.98 o 
   8   0   8     1560.48     1536.98     49.53 o 
   9   0   8        4.06        2.44     10.98 o 
  10   0   8      154.79      152.58     30.68 o 
  11   0   8      123.43      122.49     20.18 o 
  12   0   8        0.28        4.87     10.88 o 
  13   0   8     2232.97     2162.38     65.62 o 
  14   0   8       25.60       34.37     13.66 o 
  15   0   8      737.62      720.02     59.52 o 
  16   0   8      208.84      185.43     36.86 o 
  17   0   8     1123.22     1211.45     79.89 o 
  18   0   8        7.62       32.28     17.86 o 
 -26   1   8       63.99      104.39     24.49 o 
 -25   1   8        9.96       25.00      9.82 o 
 -24   1   8       54.72       54.61     14.53 o 
 -23   1   8      144.35      129.26     17.24 o 
 -22   1   8       23.22       21.75      9.05 o 
 -21   1   8      364.59      358.97     23.35 o 
 -20   1   8      253.90      276.58     21.49 o 
 -19   1   8       41.39       49.17     11.14 o 
 -18   1   8      452.42      418.81     23.12 o 
 -17   1   8      282.79      267.09     19.45 o 
 -16   1   8     2076.16     1989.68     47.01 o 
 -15   1   8      252.16      230.23     18.10 o 
 -14   1   8     1478.03     1425.53     42.54 o 
 -13   1   8        3.01        6.47      6.48 o 
 -12   1   8      445.22      451.11     26.52 o 
 -11   1   8       22.43       17.12      6.62 o 
 -10   1   8       41.64       50.66      8.64 o 
  -9   1   8      158.08      156.56      9.76 o 
  -8   1   8        5.14       10.54      5.03 o 
  -7   1   8      960.78     1039.97     24.51 o 
  -6   1   8        1.33        2.52      4.59 o 
  -5   1   8      251.20      269.24      8.93 o 
  -4   1   8      396.50      429.00     17.08 o 
  -3   1   8       72.64       90.53      6.76 o 
  -2   1   8      700.34      788.36     15.54 o 
  -1   1   8     1312.50     1437.80     33.78 o 
   0   1   8      211.29      203.25      9.01 o 
   1   1   8        9.69        6.61      4.29 o 
   2   1   8        1.27        1.86      3.89 o 
   3   1   8      350.58      375.19     11.76 o 
   4   1   8       58.33       69.81      8.23 o 
   5   1   8       44.82       36.82      7.38 o 
   6   1   8      177.39      182.40     11.60 o 
   7   1   8      247.77      248.30     13.32 o 
   8   1   8       65.01       70.72     11.46 o 
   9   1   8      381.68      356.18     18.80 o 
  10   1   8      188.49      215.27     16.73 o 
  11   1   8      162.23      181.35     15.95 o 
  12   1   8       33.06       32.83     10.00 o 
  13   1   8       37.79       42.21     12.40 o 
  14   1   8        0.78       -1.36      7.91 o 
  15   1   8      311.70      326.07     24.58 o 
  16   1   8       32.87       35.13     10.64 o 
  17   1   8        8.43       11.11      8.47 o 
  18   1   8        0.27        7.52      9.79 o 
 -26   2   8      428.82      507.29     48.07 o 
 -25   2   8       83.82       87.80     16.50 o 
 -24   2   8      362.95      413.14     26.70 o 
 -23   2   8       25.96       38.41     10.97 o 
 -22   2   8       17.23        9.08      7.96 o 
 -21   2   8      170.95      163.29     19.37 o 
 -20   2   8        0.97        2.77      7.62 o 
 -19   2   8       34.51       23.50     10.42 o 
 -18   2   8       45.76       53.46     13.29 o 
 -17   2   8      292.21      292.66     22.29 o 
 -16   2   8      235.90      259.09     16.96 o 
 -15   2   8      345.07      316.72     17.61 o 
 -14   2   8     2934.15     2786.95     46.87 o 
 -13   2   8      638.05      547.56     21.24 o 
 -12   2   8        2.54        2.94      5.31 o 
 -11   2   8      166.16      154.17     10.96 o 
 -10   2   8      598.43      621.74     24.49 o 
  -9   2   8       55.90       70.73      8.22 o 
  -8   2   8      182.57      187.57     10.91 o 
  -7   2   8      896.71      845.60     31.79 o 
  -6   2   8      667.84      619.20     20.08 o 
  -5   2   8     3667.10     3453.87     78.97 o 
  -4   2   8      289.44      266.07     12.44 o 
  -3   2   8      311.11      261.36      9.46 o 
  -2   2   8      755.86      747.66     22.37 o 
  -1   2   8      702.25      626.24     15.89 o 
   0   2   8        6.04        4.06      3.93 o 
   1   2   8        3.08        4.98      3.79 o 
   2   2   8      579.74      516.64     16.12 o 
   3   2   8       31.68       43.04      7.28 o 
   4   2   8      744.13      668.04     18.95 o 
   5   2   8       64.45       71.55      9.06 o 
   6   2   8     3972.36     3817.76     64.17 o 
   7   2   8     1032.23     1026.60     35.36 o 
   8   2   8     1256.12     1159.30     26.88 o 
   9   2   8      910.30      911.48     28.15 o 
  10   2   8       42.23       47.01     10.41 o 
  11   2   8      587.83      554.24     28.68 o 
  12   2   8      411.90      383.62     24.80 o 
  13   2   8       28.49       43.57     12.60 o 
  14   2   8        5.52        7.81      9.03 o 
  15   2   8      863.49      855.45     37.20 o 
  16   2   8      203.15      177.02     20.89 o 
  17   2   8      147.25      177.50     20.83 o 
  18   2   8       17.82       10.81      8.28 o 
  19   2   8       29.09       46.47     15.57 o 
 -25   3   8       28.08       47.41     11.33 o 
 -24   3   8       15.79       37.28      9.79 o 
 -23   3   8        2.90       11.10      8.73 o 
 -22   3   8      129.71      108.39     17.06 o 
 -21   3   8       20.32       32.86     10.50 o 
 -20   3   8      203.07      181.43     20.49 o 
 -19   3   8        6.25       10.81      8.92 o 
 -18   3   8      143.69      127.75     17.49 o 
 -17   3   8      589.84      567.87     28.80 o 
 -16   3   8      452.44      403.29     24.68 o 
 -15   3   8        0.85       -6.32      8.23 o 
 -14   3   8      302.24      281.65     14.54 o 
 -13   3   8      383.69      394.36     16.26 o 
 -12   3   8      587.32      576.10     18.91 o 
 -11   3   8      507.79      475.97     16.98 o 
 -10   3   8      425.72      404.25     15.69 o 
  -9   3   8     1355.10     1247.65     39.35 o 
  -8   3   8       25.54       39.52      7.53 o 
  -7   3   8      809.81      749.43     19.64 o 
  -6   3   8      558.19      600.42     26.10 o 
  -5   3   8      115.23      124.60      9.77 o 
  -4   3   8      553.62      583.99     19.62 o 
  -3   3   8      630.97      602.47     16.81 o 
  -2   3   8      108.60      112.36      7.58 o 
  -1   3   8      369.36      403.21     12.20 o 
   0   3   8      346.15      285.54     12.60 o 
   1   3   8      421.07      361.20     16.39 o 
   2   3   8      154.88      137.10     10.51 o 
   3   3   8        6.00        8.80      5.90 o 
   4   3   8      256.66      258.08     13.47 o 
   5   3   8      154.75      171.66     12.11 o 
   6   3   8     2107.79     1978.75     43.13 o 
   7   3   8     2084.64     2065.66     35.45 o 
   8   3   8      844.73      787.12     26.39 o 
   9   3   8      428.21      371.92     19.35 o 
  10   3   8       54.17       40.84     10.21 o 
  11   3   8     1159.69     1140.74     40.03 o 
  12   3   8       18.92       23.99     10.47 o 
  13   3   8       83.98       99.80     16.21 o 
  14   3   8       22.48       26.49     10.45 o 
  15   3   8       12.26       16.96      8.88 o 
  16   3   8       86.78       80.40     29.30 o 
  17   3   8       93.97      123.80     19.90 o 
  18   3   8       44.48       39.46      9.61 o 
  19   3   8      121.34      139.18     27.47 o 
 -24   4   8       40.00       69.59     21.29 o 
 -23   4   8       52.44       57.16     11.64 o 
 -22   4   8      204.64      193.71     22.22 o 
 -21   4   8      103.85       83.18     15.63 o 
 -20   4   8        0.01        9.01      8.24 o 
 -19   4   8       42.58       52.53     12.26 o 
 -18   4   8       39.32       24.44     10.24 o 
 -17   4   8       33.93       31.76     11.27 o 
 -16   4   8     1348.28     1363.09     43.64 o 
 -15   4   8      229.71      262.93     18.69 o 
 -14   4   8      319.06      286.80     18.49 o 
 -13   4   8      454.03      433.55     20.87 o 
 -12   4   8      138.34      137.47     14.04 o 
 -11   4   8      164.11      147.70     11.89 o 
 -10   4   8      236.90      216.78     13.01 o 
  -9   4   8      158.96      187.76     12.45 o 
  -8   4   8      733.93      720.64     24.91 o 
  -7   4   8      548.40      555.58     18.00 o 
  -6   4   8     1539.43     1510.58     39.38 o 
  -5   4   8      907.03      914.92     33.48 o 
  -4   4   8      914.80      870.66     26.07 o 
  -3   4   8     1399.20     1398.06     36.90 o 
  -2   4   8     2856.36     2782.05     57.02 o 
  -1   4   8      201.38      199.19     11.53 o 
   0   4   8      117.11      108.42      9.78 o 
   1   4   8     1051.35      974.98     22.89 o 
   2   4   8       42.81       38.05      7.88 o 
   3   4   8       40.07       47.96      8.73 o 
   4   4   8      833.55      763.51     23.66 o 
   5   4   8      405.86      368.03     16.09 o 
   6   4   8     1973.57     1868.29     69.82 o 
   7   4   8       52.04       48.92     10.26 o 
   8   4   8      667.25      609.19     25.57 o 
   9   4   8      167.91      145.08     14.90 o 
  10   4   8      442.22      411.10     21.20 o 
  11   4   8       29.52       36.48      9.97 o 
  12   4   8       58.80       43.47      9.91 o 
  13   4   8      885.87      842.78     37.06 o 
  14   4   8      131.70      112.22     17.98 o 
  15   4   8      425.56      454.13     29.19 o 
  16   4   8        9.26        9.99      9.15 o 
  17   4   8     1276.29     1258.36     48.05 o 
 -22   5   8     1008.33     1042.65     56.30 o 
 -21   5   8      250.88      218.72     22.77 o 
 -20   5   8      253.07      303.94     25.79 o 
 -19   5   8       59.77       58.12     12.95 o 
 -18   5   8      417.74      414.02     26.08 o 
 -17   5   8      432.79      433.30     22.45 o 
 -16   5   8       17.61       15.91      8.42 o 
 -15   5   8      104.08      101.81     13.75 o 
 -14   5   8       57.91       44.21     10.93 o 
 -13   5   8      215.08      210.29     17.03 o 
 -12   5   8       16.54       16.93      8.60 o 
 -11   5   8     1048.55     1021.63     30.47 o 
 -10   5   8        4.04        0.89      7.49 o 
  -9   5   8      209.48      179.08     15.15 o 
  -8   5   8      186.65      187.53     12.85 o 
  -7   5   8      205.60      195.11     12.98 o 
  -6   5   8      151.64      156.23     11.88 o 
  -5   5   8       63.36       70.33      9.32 o 
  -4   5   8       92.28      109.86     10.32 o 
  -3   5   8      541.39      513.63     20.89 o 
  -2   5   8       25.18       16.13      8.46 o 
  -1   5   8     3365.29     3239.61     81.57 o 
   0   5   8     3903.38     3728.07    102.36 o 
   1   5   8      312.40      288.85     14.67 o 
   2   5   8    11599.26    11288.53    208.47 o 
   3   5   8       51.20       47.34     10.20 o 
   4   5   8      204.24      226.00     16.61 o 
   5   5   8        0.01        5.99      7.89 o 
   6   5   8        0.30       -3.83      7.69 o 
   7   5   8      719.35      706.56     26.69 o 
   8   5   8       78.41       68.36     12.24 o 
   9   5   8      415.32      390.99     21.21 o 
  10   5   8       82.50       97.41     13.56 o 
  11   5   8      877.05      826.65     30.71 o 
  12   5   8       90.43       83.39     13.06 o 
  13   5   8     1933.87     1811.15     55.35 o 
  14   5   8      519.26      453.55     29.00 o 
  15   5   8       70.46       65.03     13.85 o 
  16   5   8       36.06       66.47     13.89 o 
 -21   6   8        5.45        8.74     16.60 o 
 -20   6   8      126.42      126.76     17.22 o 
 -19   6   8      576.08      585.45     31.85 o 
 -18   6   8      119.91      120.74     14.76 o 
 -17   6   8      175.30      209.91     18.59 o 
 -16   6   8      100.47      103.88     13.94 o 
 -15   6   8       20.11       28.73      8.83 o 
 -14   6   8       28.42       32.20     10.14 o 
 -13   6   8      522.74      512.55     23.74 o 
 -12   6   8      109.70      106.39     13.97 o 
 -11   6   8      583.73      561.49     24.08 o 
 -10   6   8       46.57       60.90     11.56 o 
  -9   6   8        0.20       -2.88      7.05 o 
  -8   6   8      162.19      154.18     14.78 o 
  -7   6   8      107.82      115.68     13.28 o 
  -6   6   8       77.65       82.56     10.23 o 
  -5   6   8       19.44       27.65      9.04 o 
  -4   6   8      493.39      493.37     23.43 o 
  -3   6   8       21.23       25.96      8.86 o 
  -2   6   8      559.09      493.44     21.41 o 
  -1   6   8     1889.20     1781.42     38.43 o 
   0   6   8        2.26        3.42      7.59 o 
   1   6   8      197.85      246.96     25.75 o 
   2   6   8      290.14      310.99     22.34 o 
   3   6   8       53.51       42.85     10.60 o 
   4   6   8      504.50      467.43     22.00 o 
   5   6   8      105.26      107.78     13.78 o 
   6   6   8        2.82        0.41      7.29 o 
   7   6   8        9.76        9.23      8.09 o 
   8   6   8        4.24        5.09      7.24 o 
   9   6   8      341.27      313.73     21.29 o 
  10   6   8       33.58       30.89      9.33 o 
  11   6   8       92.13       94.08     13.59 o 
  12   6   8      181.11      195.73     18.75 o 
  13   6   8      216.72      234.21     20.27 o 
  14   6   8        5.41       13.31      6.80 o 
  15   6   8      111.18      132.65     17.63 o 
 -19   7   8        1.62       22.06      9.19 o 
 -18   7   8      379.76      437.03     23.43 o 
 -17   7   8       29.01       33.99      8.57 o 
 -16   7   8       68.46       87.63     13.21 o 
 -15   7   8      141.15      144.12     15.74 o 
 -14   7   8      339.43      361.62     21.10 o 
 -13   7   8       96.37      136.66     15.59 o 
 -12   7   8      246.27      243.25     18.90 o 
 -11   7   8      445.28      441.21     22.60 o 
 -10   7   8        0.56       -3.02      6.46 o 
  -9   7   8     1110.36     1166.82     34.07 o 
  -8   7   8       38.48       34.66      9.31 o 
  -7   7   8     1200.49     1119.56     39.12 o 
  -6   7   8      858.26      814.39     33.21 o 
  -5   7   8        2.56        1.87      8.37 o 
  -4   7   8       24.06       28.00     11.21 o 
  -3   7   8      569.82      554.75     22.85 o 
  -2   7   8      160.11      177.64     18.94 o 
  -1   7   8       70.75       86.44     15.25 o 
   0   7   8     1268.49     1231.51     40.61 o 
   1   7   8      326.20      304.65     23.33 o 
   2   7   8       74.41       73.02     14.88 o 
   3   7   8      231.77      207.48     21.00 o 
   4   7   8       22.98       31.25     11.40 o 
   5   7   8       97.54      104.70     13.65 o 
   6   7   8      300.42      259.81     18.87 o 
   7   7   8      153.40      166.72     16.96 o 
   8   7   8      259.16      268.56     19.69 o 
   9   7   8      151.61      190.75     18.26 o 
  10   7   8      928.61      918.43     33.90 o 
  11   7   8      873.33      839.34     33.12 o 
  12   7   8       84.47      117.41     14.80 o 
  13   7   8       52.26       77.70     11.61 o 
  14   7   8       60.00       62.95     13.59 o 
 -18   8   8       95.06       84.01     23.12 o 
 -17   8   8      241.53      243.94     23.45 o 
 -16   8   8        0.22        6.61      6.09 o 
 -15   8   8      491.35      514.76     25.30 o 
 -14   8   8      141.81      126.96     14.85 o 
 -13   8   8       11.46       12.81      8.44 o 
 -12   8   8      243.87      234.80     19.27 o 
 -11   8   8       58.25       62.16     12.29 o 
 -10   8   8       16.43       23.42      7.34 o 
  -9   8   8       22.79       25.88     10.27 o 
  -8   8   8      627.42      572.00     29.58 o 
  -7   8   8      250.70      234.10     20.72 o 
  -6   8   8     1080.12     1062.67     39.16 o 
  -5   8   8      141.86      133.80     23.39 o 
  -4   8   8       65.18       69.26     19.09 o 
  -3   8   8       38.76       60.44     18.37 o 
  -2   8   8       10.70        7.48     13.97 o 
  -1   8   8      353.78      337.36     23.48 o 
   0   8   8       27.26       31.31     11.18 o 
   1   8   8     1416.85     1434.72     55.92 o 
   2   8   8       56.09       40.19     12.38 o 
   3   8   8      254.55      269.55     23.41 o 
   4   8   8      183.62      199.03     21.36 o 
   5   8   8        6.55       15.82      9.41 o 
   6   8   8        7.18       12.56      9.09 o 
   7   8   8      101.48      112.19     15.02 o 
   8   8   8       32.89       27.10      9.46 o 
   9   8   8      260.45      238.91     20.62 o 
  10   8   8       72.50       85.30     13.25 o 
  11   8   8       76.47       79.55     11.91 o 
  12   8   8       26.24       39.97     11.65 o 
 -15   9   8       16.28       45.36      6.71 o 
 -14   9   8       49.42       64.23     10.05 o 
 -13   9   8      632.93      661.65     28.64 o 
 -12   9   8       94.55       89.69     12.52 o 
 -11   9   8     1256.18     1356.73     52.90 o 
 -10   9   8        0.68       17.40      8.66 o 
  -9   9   8      981.28      960.63     39.46 o 
  -8   9   8      126.43      158.45     25.57 o 
  -7   9   8      297.23      319.59     32.93 o 
  -6   9   8        0.01        4.04     11.60 o 
  -5   9   8       30.15       18.37     13.35 o 
  -4   9   8        0.08       -9.95      9.95 o 
  -3   9   8      399.16      395.47     33.41 o 
  -2   9   8     1047.39      952.72     57.80 o 
  -1   9   8      602.79      558.73     38.71 o 
   0   9   8     1557.43     1538.64     98.44 o 
   1   9   8       30.46       24.20     14.00 o 
   2   9   8      441.24      462.65     27.93 o 
   3   9   8       40.55       45.72     12.26 o 
   4   9   8       22.25       36.09     11.53 o 
   5   9   8       28.13       34.60     11.21 o 
   6   9   8      201.64      231.21     23.67 o 
   7   9   8      334.08      352.69     25.73 o 
   8   9   8      314.99      333.57     31.49 o 
   9   9   8      373.79      395.58     44.87 o 
 -12  10   8       23.34       21.00      7.20 o 
 -11  10   8        3.91       23.58     12.13 o 
 -10  10   8      173.13      231.21     39.83 o 
  -9  10   8       24.80       50.88     13.64 o 
  -8  10   8        0.39       13.26     10.42 o 
  -7  10   8       74.86       94.48     19.57 o 
  -6  10   8        2.65       12.99     10.72 o 
  -5  10   8       32.17       35.59     13.46 o 
  -4  10   8        0.58       15.70     10.27 o 
  -3  10   8      304.97      364.32     37.54 o 
  -2  10   8       15.66       30.49     12.30 o 
  -1  10   8      171.46      154.47     24.99 o 
   0  10   8       21.79       37.48     12.74 o 
   1  10   8      317.79      366.29     52.54 o 
   2  10   8       22.18       40.80     11.08 o 
   6  10   8        5.09       43.04     13.05 o 
 -25   1   9      604.55      690.06     42.85 o 
 -24   1   9      484.31      476.32     38.23 o 
 -23   1   9      295.17      272.54     24.04 o 
 -22   1   9      148.68      140.05     18.49 o 
 -21   1   9        4.73       11.29      8.12 o 
 -20   1   9       94.74       72.76     13.94 o 
 -19   1   9      159.02      152.78     15.00 o 
 -18   1   9      233.08      248.67     16.92 o 
 -17   1   9      180.72      171.24     15.47 o 
 -16   1   9     2653.23     2476.87     54.04 o 
 -15   1   9       12.49       20.95      8.49 o 
 -14   1   9     3516.53     3268.00     52.27 o 
 -13   1   9     1304.18     1214.21     31.61 o 
 -12   1   9      478.98      433.56     19.73 o 
 -11   1   9      219.96      190.26     14.38 o 
 -10   1   9       96.30      103.92     11.56 o 
  -9   1   9     1295.88     1157.47     43.21 o 
  -8   1   9      430.89      378.91     17.10 o 
  -7   1   9     1805.67     1756.62     45.95 o 
  -6   1   9      313.03      312.58     15.46 o 
  -5   1   9     2311.62     2169.36     45.73 o 
  -4   1   9      135.63      162.24     10.32 o 
  -3   1   9     2176.51     2165.03     35.70 o 
  -2   1   9       85.04       85.72      7.14 o 
  -1   1   9       57.86       75.57      7.07 o 
   0   1   9       33.66       50.65      6.36 o 
   1   1   9     1910.56     1889.49     46.99 o 
   2   1   9     1049.02     1017.91     37.87 o 
   3   1   9      847.86      781.29     25.01 o 
   4   1   9     2165.19     2135.44     33.60 o 
   5   1   9      817.59      736.61     20.84 o 
   6   1   9      666.43      624.89     23.17 o 
   7   1   9      314.27      309.11     18.06 o 
   8   1   9      766.70      679.77     25.44 o 
   9   1   9      195.29      182.27     16.05 o 
  10   1   9        0.13       -0.57      7.36 o 
  11   1   9       64.56       77.59     12.80 o 
  12   1   9      512.24      473.01     22.68 o 
  13   1   9       90.53       89.68     15.50 o 
  14   1   9      485.14      483.55     28.10 o 
  15   1   9      136.36      163.27     19.45 o 
  16   1   9      556.63      560.16     30.75 o 
  17   1   9      415.92      403.42     32.85 o 
 -25   2   9        1.03        3.92      7.24 o 
 -24   2   9       12.39       26.65      9.19 o 
 -23   2   9       55.61       64.50     16.50 o 
 -22   2   9       21.29       34.07     12.52 o 
 -21   2   9        0.02       -1.56      6.88 o 
 -20   2   9      836.45      758.80     34.31 o 
 -19   2   9      180.05      166.15     19.42 o 
 -18   2   9      210.90      207.32     20.48 o 
 -17   2   9      297.48      287.15     22.48 o 
 -16   2   9      202.27      190.14     15.97 o 
 -15   2   9      535.69      481.60     23.00 o 
 -14   2   9       67.78       61.90     10.92 o 
 -13   2   9      963.63      931.90     28.27 o 
 -12   2   9       99.10      112.20     14.40 o 
 -11   2   9       10.96        0.91      7.35 o 
 -10   2   9      188.13      154.35     13.14 o 
  -9   2   9       89.59       94.28      9.26 o 
  -8   2   9      120.76      106.03      9.56 o 
  -7   2   9      219.15      195.93     11.59 o 
  -6   2   9      192.32      179.79     11.55 o 
  -5   2   9      326.56      339.83     13.75 o 
  -4   2   9        3.51        6.51      5.31 o 
  -3   2   9     1453.48     1403.04     50.25 o 
  -2   2   9      141.87      137.68     10.06 o 
  -1   2   9      365.99      346.37     11.83 o 
   0   2   9      125.59      153.43     10.37 o 
   1   2   9      174.49      145.94     10.44 o 
   2   2   9       41.13       43.93      7.99 o 
   3   2   9       97.72       97.33      9.86 o 
   4   2   9      717.53      722.55     20.90 o 
   5   2   9      365.64      337.48     15.26 o 
   6   2   9      197.08      203.49     13.62 o 
   7   2   9       27.09       32.76      8.46 o 
   8   2   9      155.86      120.23     13.87 o 
   9   2   9     1038.60      883.31     28.96 o 
  10   2   9      104.80      121.58     14.30 o 
  11   2   9       11.38       -0.36      8.79 o 
  12   2   9       26.31       29.98     11.03 o 
  13   2   9       12.92       17.34      9.02 o 
  14   2   9       50.26       54.03     12.67 o 
  15   2   9       26.25       38.69     11.38 o 
  16   2   9        6.99        9.28      7.92 o 
  17   2   9        3.65       31.96      9.32 o 
  18   2   9       22.76       53.80     16.48 o 
 -25   3   9      721.82      724.54     58.60 o 
 -24   3   9       39.11       43.66     12.74 o 
 -23   3   9       79.10       93.96     15.29 o 
 -22   3   9       85.10      116.15     17.68 o 
 -21   3   9       31.76       53.89     12.64 o 
 -20   3   9        3.47        4.25     11.14 o 
 -19   3   9       85.97       88.63     15.56 o 
 -18   3   9      686.68      687.12     32.52 o 
 -17   3   9        0.63        1.15      8.30 o 
 -16   3   9     1974.58     1836.20     50.13 o 
 -15   3   9      203.60      203.39     19.86 o 
 -14   3   9      592.07      559.53     22.76 o 
 -13   3   9       36.80       29.94      8.61 o 
 -12   3   9        6.62        0.80      6.90 o 
 -11   3   9       19.54       19.36      7.23 o 
 -10   3   9      397.11      409.22     16.37 o 
  -9   3   9      289.01      256.40     13.79 o 
  -8   3   9      558.80      543.53     18.09 o 
  -7   3   9     2498.46     2399.98     72.39 o 
  -6   3   9       34.52       32.41      6.93 o 
  -5   3   9     1162.39     1075.52     34.85 o 
  -4   3   9        0.89        2.53      5.63 o 
  -3   3   9      937.71      902.19     25.75 o 
  -2   3   9     2748.78     2638.89    120.81 o 
  -1   3   9     4194.58     4062.59    221.12 o 
   0   3   9     2194.33     1970.14     49.17 o 
   1   3   9       35.71       40.19      7.84 o 
   2   3   9     1090.67     1036.83     30.24 o 
   3   3   9     4123.32     3953.36     73.31 o 
   4   3   9      310.63      290.84     14.73 o 
   5   3   9      271.17      273.41     14.87 o 
   6   3   9     3292.39     3132.31     51.68 o 
   7   3   9     1144.75     1121.28     27.61 o 
   8   3   9       76.78       76.68     11.88 o 
   9   3   9        1.15        6.58      7.26 o 
  10   3   9       57.77       65.58     14.18 o 
  11   3   9      434.37      387.17     25.30 o 
  12   3   9       54.77       57.53     13.41 o 
  13   3   9      154.85      179.50     20.58 o 
  14   3   9      781.38      724.90     34.96 o 
  15   3   9      351.06      372.06     25.77 o 
  16   3   9      157.67      212.43     27.68 o 
  17   3   9      121.63      155.54     23.31 o 
 -24   4   9      112.38      106.68     24.04 o 
 -23   4   9        0.87       14.76     11.67 o 
 -22   4   9      331.95      327.49     24.81 o 
 -21   4   9      508.56      530.38     30.44 o 
 -20   4   9      136.10      205.91     22.07 o 
 -19   4   9        6.52       17.97      9.11 o 
 -18   4   9      173.30      204.82     21.01 o 
 -17   4   9        0.00        1.91      8.30 o 
 -16   4   9      313.44      315.71     23.60 o 
 -15   4   9      181.49      171.44     19.49 o 
 -14   4   9      282.16      322.48     22.54 o 
 -13   4   9      258.79      236.67     17.53 o 
 -12   4   9     1584.10     1440.39     53.83 o 
 -11   4   9     1260.69     1171.58     31.36 o 
 -10   4   9       70.86       62.42      9.56 o 
  -9   4   9     1153.30     1056.60     25.74 o 
  -8   4   9       36.77       41.58      8.30 o 
  -7   4   9      151.51      163.35     12.39 o 
  -6   4   9       13.11       22.46      7.63 o 
  -5   4   9        4.30        5.65      6.32 o 
  -4   4   9        2.01       -0.06      6.98 o 
  -3   4   9      789.44      755.95     32.05 o 
  -2   4   9      275.86      264.54     16.15 o 
  -1   4   9      116.36       94.24     12.04 o 
   0   4   9      941.61      892.78     26.73 o 
   1   4   9      200.34      189.87     12.67 o 
   2   4   9      932.07      837.93     22.91 o 
   3   4   9      862.55      752.62     22.18 o 
   4   4   9      653.10      576.43     19.91 o 
   5   4   9       38.55       40.53      8.55 o 
   6   4   9       60.67       59.08     11.13 o 
   7   4   9       69.01       56.51     11.05 o 
   8   4   9        2.49        5.78      7.53 o 
   9   4   9      140.19      136.39     14.88 o 
  10   4   9      121.43      129.08     14.25 o 
  11   4   9       11.27       12.25      9.98 o 
  12   4   9      345.14      304.19     24.34 o 
  13   4   9      171.24      164.46     20.29 o 
  14   4   9        4.45        5.58      8.79 o 
  15   4   9       17.86       34.68     11.19 o 
  16   4   9       24.11       26.77      8.89 o 
 -23   5   9       90.58      100.04     22.43 o 
 -22   5   9       62.37       68.68     15.54 o 
 -21   5   9      255.66      268.70     24.83 o 
 -20   5   9       29.67       46.19     11.36 o 
 -19   5   9       11.57        8.51      8.35 o 
 -18   5   9       20.17       37.47     10.88 o 
 -17   5   9       90.97       88.70     15.15 o 
 -16   5   9      155.05      178.66     20.18 o 
 -15   5   9      158.53      165.49     16.38 o 
 -14   5   9      911.77      817.70     30.30 o 
 -13   5   9       51.49       55.87     11.30 o 
 -12   5   9      253.17      259.07     18.13 o 
 -11   5   9      384.47      329.90     18.72 o 
 -10   5   9       25.59       42.76     10.30 o 
  -9   5   9       25.84       38.25      8.12 o 
  -8   5   9       46.79       60.47      9.50 o 
  -7   5   9      447.84      442.88     17.75 o 
  -6   5   9       23.21       31.81      8.08 o 
  -5   5   9     1395.05     1411.80     48.54 o 
  -4   5   9       58.12       82.75     11.93 o 
  -3   5   9      818.51      809.07     30.85 o 
  -2   5   9     1872.55     1840.67     45.14 o 
  -1   5   9      118.02      113.52     13.31 o 
   0   5   9     1929.13     1866.39     63.21 o 
   1   5   9       99.19      111.52     13.26 o 
   2   5   9      114.55      115.67     13.25 o 
   3   5   9       73.70       83.07     12.19 o 
   4   5   9     3667.24     3430.01    112.88 o 
   5   5   9      689.17      638.19     28.68 o 
   6   5   9      351.92      329.90     19.98 o 
   7   5   9      572.77      591.26     25.32 o 
   8   5   9        0.75        6.80      7.77 o 
   9   5   9       71.97       75.69     12.25 o 
  10   5   9       32.44       38.29      9.52 o 
  11   5   9       55.82       79.65     12.47 o 
  12   5   9      158.33      197.06     18.30 o 
  13   5   9       10.52       15.11     10.06 o 
  14   5   9       19.64       16.84      9.40 o 
  15   5   9      247.23      330.87     31.12 o 
 -21   6   9      172.31      230.75     39.15 o 
 -20   6   9      483.89      486.52     28.94 o 
 -19   6   9      215.14      237.28     23.59 o 
 -18   6   9       23.49       46.36     12.92 o 
 -17   6   9        0.53       12.52      8.18 o 
 -16   6   9        1.79       -4.04      6.91 o 
 -15   6   9      249.40      225.35     18.61 o 
 -14   6   9      121.98      128.09     14.88 o 
 -13   6   9      211.99      215.87     17.85 o 
 -12   6   9      781.97      831.90     29.68 o 
 -11   6   9       25.83       22.52      8.43 o 
 -10   6   9      647.09      666.38     26.19 o 
  -9   6   9      662.93      669.34     25.93 o 
  -8   6   9       50.42       62.09     11.20 o 
  -7   6   9      748.63      663.96     30.01 o 
  -6   6   9       88.19       98.19     12.77 o 
  -5   6   9       48.00       47.83     10.86 o 
  -4   6   9        2.44        9.79      7.56 o 
  -3   6   9      538.06      534.67     29.61 o 
  -2   6   9        9.69        8.98      7.67 o 
  -1   6   9     1036.76     1089.27     31.55 o 
   0   6   9        4.14       11.82     10.57 o 
   1   6   9       52.82       71.76     14.98 o 
   2   6   9       56.39       81.27     15.59 o 
   3   6   9      256.50      261.95     22.44 o 
   4   6   9      311.93      299.10     23.95 o 
   5   6   9      354.04      346.71     20.30 o 
   6   6   9       73.17       83.28     12.60 o 
   7   6   9        0.31        6.47      7.28 o 
   8   6   9      788.62      766.72     29.66 o 
   9   6   9       32.03       31.38      9.06 o 
  10   6   9      308.97      324.08     21.19 o 
  11   6   9       46.22       58.65     11.22 o 
  12   6   9      158.59      168.21     17.88 o 
  13   6   9       13.03       32.68      8.28 o 
  14   6   9      237.85      277.45     43.50 o 
 -20   7   9       20.26       44.64     11.45 o 
 -19   7   9       83.79      118.80     19.91 o 
 -18   7   9       21.98       43.27      9.10 o 
 -17   7   9        0.65       10.16      6.50 o 
 -16   7   9       40.77       52.95     10.06 o 
 -15   7   9       44.93       32.71      8.89 o 
 -14   7   9      190.04      215.80     18.80 o 
 -13   7   9      154.37      143.52     15.73 o 
 -12   7   9      510.64      501.39     24.00 o 
 -11   7   9      231.32      243.94     18.97 o 
 -10   7   9       66.44       81.91     12.24 o 
  -9   7   9       27.24       28.64     10.59 o 
  -8   7   9       77.86       72.26     14.16 o 
  -7   7   9       59.59       56.52     12.55 o 
  -6   7   9       23.05       26.88      9.53 o 
  -5   7   9      136.36      142.16     17.67 o 
  -4   7   9      163.31      160.43     15.06 o 
  -3   7   9       90.38      106.87     13.09 o 
  -2   7   9       34.10       29.17     11.19 o 
  -1   7   9       21.79       20.94     10.93 o 
   0   7   9      166.83      182.65     20.23 o 
   1   7   9      164.12      134.05     18.32 o 
   2   7   9      698.53      614.81     30.98 o 
   3   7   9       18.65       27.95     11.53 o 
   4   7   9        1.05        2.63     11.49 o 
   5   7   9      178.03      187.67     21.01 o 
   6   7   9      115.02      123.49     18.16 o 
   7   7   9       30.55       36.11     11.62 o 
   8   7   9       51.81       62.99     11.73 o 
   9   7   9       33.49       50.65     10.62 o 
  10   7   9       29.39       48.09     10.19 o 
  11   7   9        9.29       14.54      7.87 o 
  12   7   9        5.09       -2.34      9.09 o 
  13   7   9      304.97      385.55     31.71 o 
 -18   8   9      246.54      306.78     24.49 o 
 -17   8   9       85.72       79.81     12.23 o 
 -16   8   9       83.04      117.99     13.27 o 
 -15   8   9        1.92        1.76      6.77 o 
 -14   8   9        2.33       14.40      6.87 o 
 -13   8   9       37.30       57.34      9.81 o 
 -12   8   9       29.47       38.83      8.71 o 
 -11   8   9      471.88      436.89     27.21 o 
 -10   8   9     1022.62      992.09     87.10 o 
  -9   8   9       39.72       86.04     14.71 o 
  -8   8   9      158.68      174.49     19.92 o 
  -7   8   9      221.78      285.93     22.64 o 
  -6   8   9        9.75       21.96      8.79 o 
  -5   8   9       13.72        3.55     12.79 o 
  -4   8   9       41.27       25.79     15.45 o 
  -3   8   9      750.37      649.45     40.63 o 
  -2   8   9        8.05       13.69     12.45 o 
  -1   8   9      286.91      283.43     22.74 o 
   0   8   9       73.51       66.15     14.54 o 
   1   8   9     1301.33     1222.59     43.70 o 
   2   8   9       78.83       82.78     16.15 o 
   3   8   9       16.61       12.94      9.50 o 
   4   8   9        7.66       15.94     10.25 o 
   5   8   9       10.71       13.71     10.03 o 
   6   8   9      230.63      237.23     23.78 o 
   7   8   9        1.37       13.38      9.35 o 
   8   8   9      311.60      365.78     26.67 o 
   9   8   9      108.05      108.59     15.88 o 
  10   8   9      565.80      511.41     51.28 o 
  11   8   9      102.51      100.27     20.83 o 
 -15   9   9       12.43       23.81     11.22 o 
 -14   9   9        0.00        9.06      5.55 o 
 -13   9   9      398.14      419.61     26.48 o 
 -12   9   9       22.41       39.23     10.27 o 
 -11   9   9       42.08       78.25     13.44 o 
 -10   9   9       82.87      126.88     17.19 o 
  -9   9   9       50.92       66.97     12.74 o 
  -8   9   9      561.70      586.92     40.05 o 
  -7   9   9       18.93       25.46     14.50 o 
  -6   9   9       60.07       54.69     16.54 o 
  -5   9   9        1.29       17.62     13.13 o 
  -4   9   9      153.00      188.96     27.91 o 
  -3   9   9        3.73       12.48     11.89 o 
  -2   9   9       12.36       15.94     12.67 o 
  -1   9   9      104.57      124.97     23.22 o 
   0   9   9       48.20       51.09     16.22 o 
   1   9   9      158.60      161.59     26.46 o 
   2   9   9        4.52       13.07      8.66 o 
   3   9   9        7.19       15.63      9.45 o 
   4   9   9      205.98      206.09     22.43 o 
   5   9   9       76.01       92.24     15.25 o 
   6   9   9        1.47       15.95     16.02 o 
   7   9   9       66.61      104.16     23.58 o 
  -8  10   9      481.27      502.02     50.13 o 
  -7  10   9        4.53       19.92     12.13 o 
  -6  10   9        5.26       -3.89     12.59 o 
  -5  10   9        8.98       11.19      8.30 o 
  -4  10   9        0.45       28.14     10.52 o 
  -3  10   9      548.14      641.15     41.34 o 
  -2  10   9      251.44      328.73     40.29 o 
 -24   0  10       39.49       27.93     17.40 o 
 -23   0  10      320.88      317.28     46.70 o 
 -22   0  10       59.53       84.47     27.47 o 
 -21   0  10       11.75       20.96     10.44 o 
 -20   0  10      509.96      455.86     32.23 o 
 -19   0  10       19.13       35.97     14.54 o 
 -18   0  10       87.74      103.61     18.98 o 
 -17   0  10     1154.50     1076.79     46.73 o 
 -16   0  10      905.87      898.94     42.34 o 
 -15   0  10      342.44      332.63     27.26 o 
 -14   0  10     1940.64     1800.71     61.69 o 
 -13   0  10      182.82      195.88     22.78 o 
 -12   0  10      772.14      760.68     36.73 o 
 -11   0  10      865.53      752.45     36.33 o 
 -10   0  10       74.61       81.76     16.19 o 
  -9   0  10      123.38      152.01     19.16 o 
  -8   0  10      220.18      178.35     19.83 o 
  -7   0  10       59.28       61.92     14.34 o 
  -6   0  10     4372.09     4159.66     76.24 o 
  -5   0  10      143.53      136.87     17.33 o 
  -4   0  10     2786.92     2654.14     59.54 o 
  -3   0  10        8.46       26.62      8.12 o 
  -2   0  10        8.13       13.47      7.43 o 
  -1   0  10      711.03      722.18     30.99 o 
   0   0  10      749.62      705.76     24.22 o 
   1   0  10     1306.06     1203.75     31.48 o 
   2   0  10      159.86      177.18     14.52 o 
   3   0  10     1604.61     1344.83     45.39 o 
   4   0  10      258.66      233.84     22.98 o 
   5   0  10     4707.22     4409.18     94.66 o 
   6   0  10      454.11      373.06     27.67 o 
   7   0  10      372.54      402.68     28.98 o 
   8   0  10        0.59       -0.89     13.16 o 
   9   0  10      210.78      221.97     25.48 o 
  10   0  10       24.81       11.32     12.18 o 
  11   0  10      107.53       90.65     18.52 o 
  12   0  10      548.21      587.65     40.40 o 
  13   0  10      191.81      217.86     25.95 o 
  14   0  10      577.21      576.63     36.94 o 
  15   0  10      103.47      127.97     31.36 o 
  16   0  10      101.27       69.59     23.12 o 
 -24   1  10      507.70      538.21     38.12 o 
 -23   1  10       81.41       84.97     14.43 o 
 -22   1  10        0.42        7.53      7.86 o 
 -21   1  10      281.18      254.15     23.05 o 
 -20   1  10      658.81      619.38     31.63 o 
 -19   1  10      444.14      406.16     21.24 o 
 -18   1  10       18.62       18.85      7.09 o 
 -17   1  10       16.89       19.99      8.01 o 
 -16   1  10      206.44      194.33     16.73 o 
 -15   1  10      297.71      299.01     18.46 o 
 -14   1  10      103.95      103.03     13.41 o 
 -13   1  10       34.00       37.15      9.75 o 
 -12   1  10      432.04      440.22     20.47 o 
 -11   1  10      466.61      422.49     19.90 o 
 -10   1  10     2097.32     1924.12     39.12 o 
  -9   1  10       10.00       13.15      7.51 o 
  -8   1  10      434.61      402.43     18.59 o 
  -7   1  10       65.10       76.73     10.78 o 
  -6   1  10        1.63        4.31      6.84 o 
  -5   1  10      295.62      279.17     13.11 o 
  -4   1  10      467.30      428.49     16.47 o 
  -3   1  10       86.61      102.07      9.47 o 
  -2   1  10      902.50      849.51     20.84 o 
  -1   1  10      169.28      194.27     10.28 o 
   0   1  10      105.36      111.26      8.65 o 
   1   1  10      644.47      669.84     19.42 o 
   2   1  10      116.61      120.19     10.88 o 
   3   1  10        1.97        4.59      6.07 o 
   4   1  10       12.25       23.14      8.99 o 
   5   1  10       39.89       38.28     10.46 o 
   6   1  10     1218.16     1099.95     31.37 o 
   7   1  10      167.15      127.69     14.19 o 
   8   1  10     1520.88     1430.62     36.93 o 
   9   1  10      199.06      181.72     16.41 o 
  10   1  10      125.50      120.65     14.38 o 
  11   1  10        7.90       17.25      7.63 o 
  12   1  10      150.87      135.22     18.36 o 
  13   1  10       60.69       78.13     14.66 o 
  14   1  10        0.28       12.66      8.75 o 
  15   1  10       57.01       89.56     15.04 o 
  16   1  10       20.82       33.91      8.69 o 
 -25   2  10      641.00      726.83     57.23 o 
 -24   2  10       24.50       37.21     11.76 o 
 -23   2  10      319.59      353.91     25.91 o 
 -22   2  10      113.87      109.08     16.66 o 
 -21   2  10        2.84        8.06      7.78 o 
 -20   2  10      272.79      235.31     22.77 o 
 -19   2  10      872.70      873.47     37.20 o 
 -18   2  10      136.19      115.97     16.65 o 
 -17   2  10       87.67      107.02     13.12 o 
 -16   2  10      578.80      561.47     23.99 o 
 -15   2  10      247.09      231.36     16.98 o 
 -14   2  10       61.34       58.61     11.09 o 
 -13   2  10      523.42      479.67     21.53 o 
 -12   2  10      899.35      792.88     26.57 o 
 -11   2  10       97.41      102.22     12.46 o 
 -10   2  10      575.33      560.17     22.32 o 
  -9   2  10     1346.94     1247.12     31.55 o 
  -8   2  10     2064.34     1902.76     38.08 o 
  -7   2  10      628.12      572.12     23.91 o 
  -6   2  10     1960.58     1956.85     44.44 o 
  -5   2  10       81.05       76.78      9.24 o 
  -4   2  10      419.93      378.33     15.23 o 
  -3   2  10      972.72      914.94     29.26 o 
  -2   2  10      689.38      656.44     23.75 o 
  -1   2  10       25.18       31.45      8.77 o 
   0   2  10      540.45      515.07     20.50 o 
   1   2  10       76.41       57.75      8.64 o 
   2   2  10       88.56       87.13     10.08 o 
   3   2  10     3243.48     3068.17     64.20 o 
   4   2  10      166.72      164.40     12.77 o 
   5   2  10      198.86      187.61     13.32 o 
   6   2  10       64.74       59.89     11.43 o 
   7   2  10      347.30      321.48     18.71 o 
   8   2  10        8.78       17.29      8.79 o 
   9   2  10       87.71       78.53     12.43 o 
  10   2  10       31.33       50.46     12.66 o 
  11   2  10       10.03       14.45      9.48 o 
  12   2  10      247.24      234.72     22.33 o 
  13   2  10      132.56      146.86     18.86 o 
  14   2  10     1203.25     1096.61     43.11 o 
  15   2  10        0.01       11.55      7.65 o 
  16   2  10     1316.11     1368.65     49.30 o 
  17   2  10      242.32      361.70     38.69 o 
 -24   3  10      101.56      114.57     18.37 o 
 -23   3  10       93.45      119.36     17.42 o 
 -22   3  10        2.04       13.67      8.45 o 
 -21   3  10      491.80      534.19     30.69 o 
 -20   3  10       50.13       52.78     12.23 o 
 -19   3  10       65.73       65.58     14.14 o 
 -18   3  10       53.34       57.66     13.11 o 
 -17   3  10      227.08      261.84     23.26 o 
 -16   3  10       17.03       11.37      8.94 o 
 -15   3  10      159.90      147.75     18.41 o 
 -14   3  10       24.67       17.22      7.78 o 
 -13   3  10      230.24      233.65     17.18 o 
 -12   3  10     2433.16     2305.20     44.97 o 
 -11   3  10        0.13       -6.71      7.37 o 
 -10   3  10      754.26      729.24     29.26 o 
  -9   3  10      116.48      116.50     10.98 o 
  -8   3  10      107.57       87.82     10.06 o 
  -7   3  10      429.21      440.10     17.02 o 
  -6   3  10      232.20      236.30     13.53 o 
  -5   3  10       98.02       91.46     10.06 o 
  -4   3  10        7.65        4.80      6.16 o 
  -3   3  10     1154.45     1071.07     45.19 o 
  -2   3  10      406.87      354.81     18.42 o 
  -1   3  10      630.74      540.98     23.39 o 
   0   3  10     1451.71     1377.46     33.27 o 
   1   3  10      596.91      563.03     22.11 o 
   2   3  10       35.17       32.58      8.05 o 
   3   3  10        0.23        5.93      6.48 o 
   4   3  10        0.33       -1.50      6.45 o 
   5   3  10       17.64       18.21      7.52 o 
   6   3  10       34.23       24.37      8.19 o 
   7   3  10      160.50      191.10     14.06 o 
   8   3  10     1667.87     1524.57     45.93 o 
   9   3  10      216.78      222.96     21.53 o 
  10   3  10      486.56      483.19     27.92 o 
  11   3  10       19.42       19.38     10.37 o 
  12   3  10       19.20       16.63      9.71 o 
  13   3  10       66.52       69.73     13.83 o 
  14   3  10       81.30       82.03     14.56 o 
  15   3  10       24.37       33.44      9.50 o 
  16   3  10       32.59       62.04     17.86 o 
 -23   4  10        3.65       28.39     13.74 o 
 -22   4  10        3.09       10.85      7.10 o 
 -21   4  10       15.26       32.45     10.67 o 
 -20   4  10        0.60        8.96      7.89 o 
 -19   4  10      350.74      351.56     25.67 o 
 -18   4  10      344.08      333.07     25.39 o 
 -17   4  10      972.76      936.59     38.28 o 
 -16   4  10      572.49      622.97     34.60 o 
 -15   4  10       77.12       86.05     15.46 o 
 -14   4  10      165.60      195.36     20.58 o 
 -13   4  10        0.26        5.66      8.68 o 
 -12   4  10       21.03       18.66      7.71 o 
 -11   4  10      186.14      196.32     13.95 o 
 -10   4  10      249.44      237.14     15.02 o 
  -9   4  10        3.14        6.80      6.78 o 
  -8   4  10       12.75        6.37      6.57 o 
  -7   4  10       20.04       20.68      7.23 o 
  -6   4  10      148.46      145.77     12.04 o 
  -5   4  10      353.43      335.07     15.40 o 
  -4   4  10     1056.09     1042.78     44.77 o 
  -3   4  10        4.77       10.56      8.55 o 
  -2   4  10      646.11      580.46     36.78 o 
  -1   4  10        2.82       -1.21      7.61 o 
   0   4  10        1.58       -5.21      7.37 o 
   1   4  10     1583.17     1480.06     35.74 o 
   2   4  10       12.89        9.46      8.35 o 
   3   4  10       43.38       41.29     10.29 o 
   4   4  10       27.12       25.17      7.69 o 
   5   4  10      249.09      247.28     17.64 o 
   6   4  10        8.58       23.73      8.53 o 
   7   4  10     1329.43     1216.85     35.00 o 
   8   4  10       87.93       93.78     12.89 o 
   9   4  10      248.17      255.98     22.95 o 
  10   4  10       58.72       54.35     13.69 o 
  11   4  10      138.24      140.25     18.75 o 
  12   4  10      224.24      229.36     23.07 o 
  13   4  10       78.18       95.56     16.23 o 
  14   4  10      342.54      366.88     26.22 o 
  15   4  10        3.74       25.83     10.81 o 
 -22   5  10       53.31       64.10     19.00 o 
 -21   5  10      414.85      445.25     34.53 o 
 -20   5  10      111.50      141.74     18.73 o 
 -19   5  10      189.04      194.04     21.95 o 
 -18   5  10      213.06      219.65     22.95 o 
 -17   5  10      124.76      143.82     18.53 o 
 -16   5  10        2.22       14.26      8.31 o 
 -15   5  10      852.73      801.81     35.11 o 
 -14   5  10      218.86      232.68     21.72 o 
 -13   5  10      435.88      447.53     26.05 o 
 -12   5  10      201.19      235.71     17.83 o 
 -11   5  10      321.96      333.64     19.24 o 
 -10   5  10      182.42      191.96     16.25 o 
  -9   5  10        0.74        4.64      6.23 o 
  -8   5  10      456.62      446.44     18.40 o 
  -7   5  10      194.66      185.46     15.80 o 
  -6   5  10      179.10      181.41     15.90 o 
  -5   5  10       30.51       36.83     10.20 o 
  -4   5  10      116.14      105.20     13.41 o 
  -3   5  10      207.47      178.29     15.74 o 
  -2   5  10      259.74      298.65     18.68 o 
  -1   5  10     1386.58     1306.79     34.49 o 
   0   5  10        0.89       -6.69      6.69 o 
   1   5  10       43.63       44.74     10.72 o 
   2   5  10      100.07       97.60     12.84 o 
   3   5  10      656.52      647.42     31.25 o 
   4   5  10     2376.40     2288.95     56.15 o 
   5   5  10       28.09       22.39     10.84 o 
   6   5  10      160.43      171.55     16.15 o 
   7   5  10      323.44      298.14     20.29 o 
   8   5  10      211.26      211.29     18.09 o 
   9   5  10      442.87      408.58     22.22 o 
  10   5  10      186.73      203.31     18.25 o 
  11   5  10      306.95      288.81     31.54 o 
  12   5  10      131.82      132.38     18.56 o 
  13   5  10      122.37       99.10     15.02 o 
  14   5  10       46.51       72.34     24.04 o 
 -21   6  10       53.82       55.17     14.19 o 
 -20   6  10        0.01       13.44      8.05 o 
 -19   6  10       59.84       65.80     11.42 o 
 -18   6  10       38.01       41.31     10.38 o 
 -17   6  10       54.51       61.21     12.33 o 
 -16   6  10      124.64      126.80     17.65 o 
 -15   6  10       23.40       49.55     11.76 o 
 -14   6  10       75.14       74.20     11.90 o 
 -13   6  10      216.67      246.20     19.01 o 
 -12   6  10       88.29       74.88     12.20 o 
 -11   6  10      529.39      490.49     23.12 o 
 -10   6  10      331.53      320.38     19.98 o 
  -9   6  10       66.92       71.35     11.51 o 
  -8   6  10      140.98      142.43     17.99 o 
  -7   6  10       49.96       50.93     10.61 o 
  -6   6  10      628.93      615.94     40.08 o 
  -5   6  10        4.21       15.42      8.88 o 
  -4   6  10      251.35      253.62     17.65 o 
  -3   6  10       35.12       27.98      9.00 o 
  -2   6  10     2915.61     2744.90     70.71 o 
  -1   6  10       27.91       34.59      9.49 o 
   0   6  10       28.26       31.66     12.29 o 
   1   6  10       98.66       67.31     14.97 o 
   2   6  10       84.68      106.38     16.70 o 
   3   6  10     1079.30     1093.34     66.47 o 
   4   6  10       54.35       56.77     13.84 o 
   5   6  10      835.63      810.93     35.78 o 
   6   6  10        2.40       11.40      9.61 o 
   7   6  10       83.85      101.25     17.07 o 
   8   6  10        8.30       15.14      7.51 o 
   9   6  10       89.16      106.39     14.37 o 
  10   6  10      134.00      130.34     15.64 o 
  11   6  10       35.28       49.76      9.78 o 
  12   6  10      284.08      264.86     42.58 o 
  13   6  10       26.23       65.01     21.52 o 
 -19   7  10      596.91      678.52     57.46 o 
 -18   7  10        0.08       19.41     21.98 o 
 -17   7  10      152.21      187.05     20.54 o 
 -16   7  10        6.79       17.36      9.07 o 
 -15   7  10       93.81       98.95     13.20 o 
 -14   7  10       25.25       20.79      7.60 o 
 -13   7  10       82.02       87.19     12.80 o 
 -12   7  10      765.35      833.05     31.01 o 
 -11   7  10      178.68      170.74     16.57 o 
 -10   7  10     2327.41     2185.69     57.73 o 
  -9   7  10       23.68       38.73     11.89 o 
  -8   7  10      378.14      371.22     25.00 o 
  -7   7  10       86.76      111.92     16.63 o 
  -6   7  10      180.23      164.04     18.91 o 
  -5   7  10       32.31       27.37     10.13 o 
  -4   7  10      231.57      236.17     16.54 o 
  -3   7  10      284.50      302.98     22.86 o 
  -2   7  10      340.09      324.78     24.07 o 
  -1   7  10      119.88      150.38     18.67 o 
   0   7  10     1199.28     1130.02     44.26 o 
   1   7  10     1859.18     1718.30     54.99 o 
   2   7  10       17.41       16.89     10.51 o 
   3   7  10      455.96      437.59     27.42 o 
   4   7  10      270.90      264.34     30.85 o 
   5   7  10       56.09       69.52     14.55 o 
   6   7  10       14.94       26.00     11.68 o 
   7   7  10     1375.36     1338.52     48.41 o 
   8   7  10       80.43       88.59     15.86 o 
   9   7  10     1048.25     1045.46     43.18 o 
  10   7  10      868.58      804.28     46.03 o 
  11   7  10        5.07       30.73     10.17 o 
 -16   8  10       10.58       16.15     10.22 o 
 -15   8  10       37.36       42.03      8.04 o 
 -14   8  10        0.05        8.47      6.52 o 
 -13   8  10        1.42       16.74      8.60 o 
 -12   8  10        1.21       16.78      9.70 o 
 -11   8  10      152.72      176.81     20.73 o 
 -10   8  10        0.02       19.90      8.33 o 
  -9   8  10      412.85      467.15     27.94 o 
  -8   8  10       10.76       15.00      8.77 o 
  -7   8  10       23.23       24.71      9.72 o 
  -6   8  10      178.12      164.37     25.50 o 
  -5   8  10        9.54       23.58     13.96 o 
  -4   8  10       78.27       68.81     23.81 o 
  -3   8  10       44.58       42.82     16.39 o 
  -2   8  10        0.10        5.31     11.55 o 
  -1   8  10      281.08      270.64     24.19 o 
   0   8  10      104.27      111.97     17.53 o 
   1   8  10      539.89      519.56     30.02 o 
   2   8  10       78.49       82.30     15.90 o 
   3   8  10      195.69      210.42     22.79 o 
   4   8  10       64.39       72.88     15.14 o 
   5   8  10       42.36       57.67     12.80 o 
   6   8  10        6.28       21.80      9.94 o 
   7   8  10       18.31       41.48      9.99 o 
   8   8  10      424.17      444.47     40.52 o 
 -13   9  10       82.53      122.76     18.06 o 
 -12   9  10      237.37      291.28     23.53 o 
 -11   9  10        2.82       22.87      8.91 o 
 -10   9  10      442.82      504.11     28.95 o 
  -9   9  10        7.36       25.28     11.65 o 
  -8   9  10        4.11       24.93     11.53 o 
  -7   9  10        0.03       19.59     11.66 o 
  -6   9  10       17.51       27.83     12.25 o 
  -5   9  10      198.88      192.44     27.19 o 
  -4   9  10       64.28       93.77     19.84 o 
  -3   9  10       62.34       81.43     18.40 o 
  -2   9  10      355.94      410.40     34.07 o 
  -1   9  10      512.48      591.33     40.49 o 
   0   9  10      104.04      142.69     24.36 o 
   1   9  10      352.05      426.96     34.56 o 
   2   9  10      294.03      342.62     24.88 o 
   3   9  10       38.74       50.26     13.48 o 
   4   9  10       79.85      105.53     28.16 o 
   5   9  10       70.69       68.22     21.52 o 
 -24   1  11       95.27      145.82     26.33 o 
 -23   1  11      350.36      320.03     25.21 o 
 -22   1  11      121.03      133.89     18.42 o 
 -21   1  11       11.96       29.22     10.22 o 
 -20   1  11       37.27       37.61     11.40 o 
 -19   1  11      329.08      328.26     19.71 o 
 -18   1  11      156.92      160.06     15.64 o 
 -17   1  11      630.79      601.32     25.71 o 
 -16   1  11       46.76       41.21     10.05 o 
 -15   1  11     1310.60     1239.72     35.57 o 
 -14   1  11        1.80       -2.34      6.90 o 
 -13   1  11     1387.93     1256.05     34.57 o 
 -12   1  11        8.89       11.88      8.13 o 
 -11   1  11        0.11       -0.27      7.26 o 
 -10   1  11     1105.72     1017.46     30.19 o 
  -9   1  11     2046.64     1918.05     40.05 o 
  -8   1  11      908.29      829.70     26.76 o 
  -7   1  11     1131.28     1074.68     29.87 o 
  -6   1  11     5697.49     5426.92     65.11 o 
  -5   1  11      314.72      299.46     16.92 o 
  -4   1  11     2482.02     2383.48     42.19 o 
  -3   1  11       91.81      104.74     10.27 o 
  -2   1  11      412.28      400.21     24.51 o 
  -1   1  11       47.90       50.53      9.89 o 
   0   1  11      572.70      566.93     22.53 o 
   1   1  11       21.90       22.93      7.37 o 
   2   1  11     1215.31     1099.10     52.73 o 
   3   1  11     1301.35     1257.61     32.72 o 
   4   1  11     1855.26     1825.55     39.87 o 
   5   1  11     2425.20     2345.88     46.03 o 
   6   1  11      309.53      279.40     18.57 o 
   7   1  11      706.12      698.87     26.81 o 
   8   1  11       70.57       82.29     12.50 o 
   9   1  11       21.85       13.87      8.06 o 
  10   1  11      138.17      146.10     15.55 o 
  11   1  11     1006.99     1016.83     33.73 o 
  12   1  11      158.21      177.97     20.44 o 
  13   1  11      986.34     1049.89     41.99 o 
  14   1  11      212.12      225.47     22.94 o 
  15   1  11      363.17      369.98     24.56 o 
 -24   2  11       34.19       73.48     20.60 o 
 -23   2  11        1.51       15.40      7.89 o 
 -22   2  11       58.62       77.92     14.48 o 
 -21   2  11       15.44       15.30      9.06 o 
 -20   2  11        5.64       12.35      9.15 o 
 -19   2  11       62.79       77.69     15.14 o 
 -18   2  11        4.06       -2.89      7.88 o 
 -17   2  11        2.78        5.17      6.45 o 
 -16   2  11       59.21       61.77     11.35 o 
 -15   2  11      229.26      217.36     17.15 o 
 -14   2  11       28.59       34.18      9.38 o 
 -13   2  11       75.87       64.11     11.13 o 
 -12   2  11       75.54       55.16     10.65 o 
 -11   2  11      538.26      480.59     21.92 o 
 -10   2  11       87.04       96.48     12.86 o 
  -9   2  11      967.51      890.77     28.28 o 
  -8   2  11       22.77       37.57      9.48 o 
  -7   2  11       74.97       69.17     11.20 o 
  -6   2  11     1705.21     1594.59     49.30 o 
  -5   2  11       96.31      110.44     10.86 o 
  -4   2  11      115.11       96.56     10.36 o 
  -3   2  11       93.55       90.13     11.97 o 
  -2   2  11     1429.10     1379.90     33.93 o 
  -1   2  11      245.69      251.86     16.79 o 
   0   2  11      890.92      844.43     26.66 o 
   1   2  11      172.67      177.61     15.18 o 
   2   2  11      222.59      204.33     15.70 o 
   3   2  11        1.88        3.87      6.76 o 
   4   2  11        0.04        1.33      6.12 o 
   5   2  11       35.33       32.98      9.50 o 
   6   2  11      636.08      663.31     25.78 o 
   7   2  11      608.13      589.62     24.83 o 
   8   2  11        7.01        2.30      6.81 o 
   9   2  11      950.06      907.62     31.05 o 
  10   2  11      327.13      342.60     24.61 o 
  11   2  11        2.56       -0.70      7.21 o 
  12   2  11        0.30       16.18      8.68 o 
  13   2  11        3.86       16.22      8.09 o 
  14   2  11       74.33      109.49     15.89 o 
  15   2  11       16.10       18.12      8.90 o 
 -23   3  11       20.32       26.84      8.97 o 
 -22   3  11       39.29       63.67     11.61 o 
 -21   3  11       16.72       45.37     11.78 o 
 -20   3  11       83.52       90.45     15.47 o 
 -19   3  11       63.41       75.20     15.08 o 
 -18   3  11        3.11       11.08      8.61 o 
 -17   3  11      755.46      733.79     42.50 o 
 -16   3  11       82.58       71.42     14.44 o 
 -15   3  11      977.40      918.33     30.83 o 
 -14   3  11       94.67       95.47     12.91 o 
 -13   3  11      241.02      247.80     17.56 o 
 -12   3  11      167.13      134.14     14.17 o 
 -11   3  11       15.51       19.01      7.96 o 
 -10   3  11     1182.00     1111.45     32.71 o 
  -9   3  11       16.74       11.50      7.85 o 
  -8   3  11       34.82       37.73      9.68 o 
  -7   3  11      486.24      433.93     20.29 o 
  -6   3  11      701.96      688.10     30.01 o 
  -5   3  11       73.24       81.16     10.15 o 
  -4   3  11     1466.93     1406.93     67.76 o 
  -3   3  11        9.81       -0.90      7.52 o 
  -2   3  11      546.86      513.27     22.03 o 
  -1   3  11      464.24      456.78     21.09 o 
   0   3  11       67.58       67.77     11.67 o 
   1   3  11        0.76        4.07      7.86 o 
   2   3  11      470.36      471.68     21.75 o 
   3   3  11      227.16      227.93     17.27 o 
   4   3  11      621.39      584.53     24.00 o 
   5   3  11      648.89      618.26     21.77 o 
   6   3  11      441.97      442.31     21.44 o 
   7   3  11      530.61      553.87     28.46 o 
   8   3  11       20.18       25.08      9.86 o 
   9   3  11      211.46      200.12     20.88 o 
  10   3  11       78.32       91.52     15.50 o 
  11   3  11      827.99      830.91     37.37 o 
  12   3  11      176.91      225.05     23.10 o 
  13   3  11      544.29      600.40     32.34 o 
  14   3  11      435.56      459.96     34.07 o 
 -22   4  11      560.86      625.64     57.23 o 
 -21   4  11       10.03       21.69      7.92 o 
 -20   4  11       16.60       14.97      8.52 o 
 -19   4  11        9.85       26.36     10.13 o 
 -18   4  11       47.85       58.87     13.55 o 
 -17   4  11       13.59       22.45      9.96 o 
 -16   4  11        4.81        1.42      7.83 o 
 -15   4  11       46.94       50.15     12.40 o 
 -14   4  11        4.48        3.72      8.02 o 
 -13   4  11      101.50      138.84     17.74 o 
 -12   4  11        8.13       18.46      7.55 o 
 -11   4  11      215.56      220.71     19.94 o 
 -10   4  11      361.67      317.13     22.55 o 
  -9   4  11      159.06      158.33     14.60 o 
  -8   4  11      331.95      306.66     15.85 o 
  -7   4  11      272.32      260.25     14.84 o 
  -6   4  11     2080.73     2038.95     67.56 o 
  -5   4  11     1969.45     1946.55     65.96 o 
  -4   4  11       23.99       33.65      9.81 o 
  -3   4  11      577.69      599.71     23.98 o 
  -2   4  11       16.88       25.73      9.23 o 
  -1   4  11     1502.08     1405.98     36.99 o 
   0   4  11     1389.56     1293.70     34.76 o 
   1   4  11        8.14        7.54      7.77 o 
   2   4  11      189.49      201.78     16.97 o 
   3   4  11       25.10       27.57      9.01 o 
   4   4  11      826.42      811.32     28.24 o 
   5   4  11      302.69      292.54     22.55 o 
   6   4  11        1.86        3.90      7.07 o 
   7   4  11      224.24      236.56     17.74 o 
   8   4  11        0.11        6.99      8.47 o 
   9   4  11        3.57       14.83      8.84 o 
  10   4  11       30.64       37.79     11.54 o 
  11   4  11      371.46      427.30     27.41 o 
  12   4  11       74.71       80.52     15.13 o 
  13   4  11       39.74       40.97      9.55 o 
  14   4  11       92.21       99.35     26.78 o 
 -21   5  11        1.62       22.21     13.51 o 
 -20   5  11        4.82       15.56      7.15 o 
 -19   5  11      276.81      281.49     25.56 o 
 -18   5  11      344.39      304.59     25.09 o 
 -17   5  11      129.53      143.51     19.27 o 
 -16   5  11       12.66       17.06      7.98 o 
 -15   5  11      573.45      564.58     30.05 o 
 -14   5  11       15.67       17.17      8.79 o 
 -13   5  11      250.74      207.96     20.95 o 
 -12   5  11       24.51       13.42      8.64 o 
 -11   5  11       26.52       27.68     10.05 o 
 -10   5  11       94.54       81.51     12.32 o 
  -9   5  11      698.08      635.79     22.17 o 
  -8   5  11      923.44      947.37     33.64 o 
  -7   5  11       96.99      105.06     13.54 o 
  -6   5  11      535.08      498.74     22.90 o 
  -5   5  11       19.59       23.43      9.08 o 
  -4   5  11      134.60      146.97     16.19 o 
  -3   5  11        8.99       11.93      8.64 o 
  -2   5  11      416.36      420.12     21.39 o 
  -1   5  11       43.71       47.29     11.01 o 
   0   5  11      201.23      229.95     17.75 o 
   1   5  11      491.42      488.37     22.75 o 
   2   5  11      413.99      380.42     24.91 o 
   3   5  11      240.53      248.97     22.08 o 
   4   5  11      385.95      386.30     24.95 o 
   5   5  11      371.35      394.68     25.21 o 
   6   5  11       59.89       82.45     15.05 o 
   7   5  11      118.80      147.69     19.12 o 
   8   5  11       62.53       64.47     13.12 o 
   9   5  11       53.97       68.77     13.98 o 
  10   5  11       13.69       27.99     10.02 o 
  11   5  11       20.73       24.24      8.80 o 
  12   5  11       63.89       87.45     25.87 o 
  13   5  11      195.00      188.17     36.63 o 
 -19   6  11      350.56      391.32     30.41 o 
 -18   6  11       18.61       32.00     10.80 o 
 -17   6  11      181.04      177.35     20.25 o 
 -16   6  11       40.00       41.35     10.25 o 
 -15   6  11      433.39      391.95     25.65 o 
 -14   6  11      163.09      181.22     20.42 o 
 -13   6  11      600.57      584.89     30.37 o 
 -12   6  11      107.37      112.29     15.91 o 
 -11   6  11      443.50      453.89     23.86 o 
 -10   6  11      116.78      133.44     17.91 o 
  -9   6  11      199.45      193.48     20.19 o 
  -8   6  11       10.52        8.33      9.23 o 
  -7   6  11       82.85       90.89     12.33 o 
  -6   6  11      252.01      264.78     17.68 o 
  -5   6  11       14.87       41.04     10.28 o 
  -4   6  11      230.69      240.67     18.32 o 
  -3   6  11        4.84        5.59      6.72 o 
  -2   6  11     2402.44     2337.82     48.87 o 
  -1   6  11       34.87       30.45     12.25 o 
   0   6  11      718.34      712.25     38.65 o 
   1   6  11     1037.79      993.56     44.96 o 
   2   6  11       53.03       53.01     13.30 o 
   3   6  11      199.30      197.74     21.59 o 
   4   6  11       30.12       33.59     19.00 o 
   5   6  11       18.39       15.24      9.54 o 
   6   6  11       11.12       34.69     11.85 o 
   7   6  11       36.26       41.61     12.37 o 
   8   6  11        0.23        5.14      8.79 o 
   9   6  11     1251.97     1368.66     48.92 o 
  10   6  11       63.57       70.88     15.54 o 
 -17   7  11      110.88      115.67     19.32 o 
 -16   7  11        0.09       -3.09      6.72 o 
 -15   7  11       16.62       30.21      8.72 o 
 -14   7  11        6.88       14.87      7.23 o 
 -13   7  11      161.37      136.18     18.13 o 
 -12   7  11       25.03       75.37     14.10 o 
 -11   7  11       10.35        3.26      9.59 o 
 -10   7  11      154.06      154.64     19.11 o 
  -9   7  11       16.78       23.54      9.03 o 
  -8   7  11      280.09      283.63     22.81 o 
  -7   7  11      134.57      115.71     16.60 o 
  -6   7  11      322.31      307.15     23.38 o 
  -5   7  11        0.49        9.19      7.30 o 
  -4   7  11        0.56       18.13      6.74 o 
  -3   7  11        5.57       11.48      9.19 o 
  -2   7  11       74.03      100.25     16.22 o 
  -1   7  11     1582.64     1439.02     47.27 o 
   0   7  11       69.09       80.18     15.47 o 
   1   7  11      580.85      545.92     30.88 o 
   2   7  11       17.80       36.98     11.93 o 
   3   7  11       84.41       96.75     16.51 o 
   4   7  11       23.69       32.82     11.43 o 
   5   7  11       72.57       84.75     15.04 o 
   6   7  11       97.90      102.94     16.91 o 
   7   7  11       14.74       43.02     10.98 o 
   8   7  11       15.47       39.15     18.08 o 
   9   7  11        4.56       21.06     12.59 o 
  10   7  11       45.01       60.66     17.40 o 
 -14   8  11       29.24       46.24     11.65 o 
 -13   8  11      412.14      434.71     26.91 o 
 -12   8  11      212.66      288.65     25.03 o 
 -11   8  11      565.23      624.44     34.57 o 
 -10   8  11      185.08      236.21     23.44 o 
  -9   8  11      136.17      150.79     19.28 o 
  -8   8  11        9.54        8.05      7.99 o 
  -7   8  11        6.66       18.62      7.77 o 
  -6   8  11        2.41        9.93     11.33 o 
  -5   8  11       10.91       27.73     12.71 o 
  -4   8  11      245.96      259.15     30.27 o 
  -3   8  11        4.65       10.80     11.70 o 
  -2   8  11      691.22      741.40     45.24 o 
  -1   8  11       49.65       56.76     16.24 o 
   0   8  11     1275.92     1333.58     64.51 o 
   1   8  11       19.54       42.65     12.29 o 
   2   8  11      322.60      398.15     27.26 o 
   3   8  11      102.91      109.31     17.84 o 
   4   8  11       30.97       53.52     12.00 o 
   5   8  11      149.26      190.53     26.44 o 
   6   8  11      128.85      126.59     29.53 o 
 -11   9  11      315.24      391.93     28.65 o 
 -10   9  11      177.72      223.19     21.97 o 
  -9   9  11      203.27      207.63     38.23 o 
  -8   9  11       20.19       27.47     18.08 o 
  -7   9  11       64.93       50.36     21.29 o 
  -6   9  11      193.09      183.37     25.28 o 
  -5   9  11       31.76       42.99     15.80 o 
  -4   9  11       60.57       91.85     18.12 o 
  -3   9  11      121.60      146.60     22.41 o 
  -2   9  11       98.28      147.43     32.28 o 
  -1   9  11       23.13       43.95     17.86 o 
   2   9  11      127.79      155.21     27.47 o 
   3   9  11       28.42       29.99     13.96 o 
 -22   0  12       95.50      137.86     22.55 o 
 -21   0  12       11.89       26.38     11.05 o 
 -20   0  12      471.30      455.18     68.33 o 
 -19   0  12       93.61       97.61     19.03 o 
 -18   0  12     1423.14     1366.36     56.20 o 
 -17   0  12     1086.42     1010.12     62.61 o 
 -16   0  12      820.04      803.13     42.40 o 
 -15   0  12     1323.85     1188.96     50.50 o 
 -14   0  12       19.10       10.62     11.17 o 
 -13   0  12       58.86       59.35     16.54 o 
 -12   0  12      171.41      155.97     22.42 o 
 -11   0  12      752.19      704.73     37.80 o 
 -10   0  12      429.15      400.25     29.51 o 
  -9   0  12      532.59      485.41     38.23 o 
  -8   0  12     2710.32     2613.96     68.12 o 
  -7   0  12      556.03      528.16     32.27 o 
  -6   0  12      147.46      148.60     20.98 o 
  -5   0  12     4398.62     4168.26     83.14 o 
  -4   0  12      193.99      170.57     21.31 o 
  -3   0  12      998.50      870.98     38.30 o 
  -2   0  12      305.32      308.12     24.79 o 
  -1   0  12        0.16       -2.06     14.42 o 
   0   0  12     3580.30     3277.01    111.48 o 
   1   0  12      141.53      142.39     32.05 o 
   2   0  12      148.88      186.96     22.16 o 
   3   0  12      486.71      455.20     30.10 o 
   4   0  12     2464.87     2363.44     66.74 o 
   5   0  12       85.87       74.43     17.27 o 
   6   0  12     2761.81     2411.96     69.86 o 
   7   0  12       49.05       61.34     15.54 o 
   8   0  12      229.78      210.58     29.07 o 
   9   0  12       22.88       30.32     11.98 o 
  10   0  12      856.84      849.13     44.66 o 
  11   0  12     1087.23     1065.16     50.43 o 
  12   0  12        0.27       21.45     10.56 o 
  13   0  12      402.21      474.32     49.22 o 
 -23   1  12       81.84      111.03     26.78 o 
 -22   1  12       18.61       35.83     10.79 o 
 -21   1  12        0.10       11.43     10.03 o 
 -20   1  12      109.74      121.93     18.17 o 
 -19   1  12        3.38       12.51      7.20 o 
 -18   1  12      106.47      105.13     13.90 o 
 -17   1  12       20.26       22.85      8.31 o 
 -16   1  12      124.28      135.52     15.04 o 
 -15   1  12      113.82      118.58     14.87 o 
 -14   1  12        6.88        3.62      6.91 o 
 -13   1  12      145.56      149.55     15.61 o 
 -12   1  12      169.61      167.62     16.13 o 
 -11   1  12      130.23      131.08     14.94 o 
 -10   1  12      511.34      499.92     22.91 o 
  -9   1  12     1415.37     1341.39     35.48 o 
  -8   1  12     1502.56     1480.53     36.57 o 
  -7   1  12      368.12      351.96     19.09 o 
  -6   1  12      382.33      393.47     20.00 o 
  -5   1  12        7.06        2.03      7.77 o 
  -4   1  12     1456.37     1408.89     34.17 o 
  -3   1  12      138.83      142.17     13.89 o 
  -2   1  12      160.89      141.88     16.65 o 
  -1   1  12        1.43       -1.36      8.78 o 
   0   1  12       10.14       11.59      7.74 o 
   1   1  12      549.50      542.14     26.59 o 
   2   1  12      128.05       96.11     15.31 o 
   3   1  12      311.92      288.10     21.96 o 
   4   1  12       89.31      106.93     13.65 o 
   5   1  12      125.19      133.63     14.60 o 
   6   1  12      462.95      458.62     22.34 o 
   7   1  12       31.51       31.09      8.78 o 
   8   1  12       37.50       59.54     10.67 o 
   9   1  12        4.92       15.01      6.86 o 
  10   1  12      163.44      139.22     15.21 o 
  11   1  12      416.49      469.72     27.68 o 
  12   1  12      407.19      467.85     28.06 o 
  13   1  12       25.75       79.22     13.41 o 
  14   1  12       68.84      127.51     25.87 o 
 -23   2  12       54.67       55.17     17.40 o 
 -22   2  12        4.28        8.56      6.60 o 
 -21   2  12       10.54       21.55      9.60 o 
 -20   2  12      344.47      365.09     26.43 o 
 -19   2  12       12.49       21.87     10.39 o 
 -18   2  12      294.66      289.92     25.00 o 
 -17   2  12        3.33        9.09      6.45 o 
 -16   2  12      125.82      133.05     15.03 o 
 -15   2  12      389.02      364.73     20.75 o 
 -14   2  12      130.41      126.36     15.01 o 
 -13   2  12      255.58      249.82     18.61 o 
 -12   2  12       33.48       22.48      8.66 o 
 -11   2  12      625.97      605.04     25.00 o 
 -10   2  12      670.57      614.27     25.07 o 
  -9   2  12     2348.81     2211.38     45.25 o 
  -8   2  12      327.00      301.01     18.48 o 
  -7   2  12      364.32      338.14     19.20 o 
  -6   2  12      386.93      335.99     18.58 o 
  -5   2  12      262.54      265.21     17.49 o 
  -4   2  12       37.92       30.34     12.11 o 
  -3   2  12      147.67      147.48     17.10 o 
  -2   2  12        1.22       -5.39      6.88 o 
  -1   2  12       32.16       37.03     10.16 o 
   0   2  12        0.69       -3.07      7.04 o 
   1   2  12       56.65       74.91     11.86 o 
   2   2  12     2544.48     2369.97     66.13 o 
   3   2  12      410.52      370.50     23.55 o 
   4   2  12      234.62      264.97     21.84 o 
   5   2  12       21.39       28.33     10.56 o 
   6   2  12        9.18       16.92      7.81 o 
   7   2  12       90.62      107.52     13.18 o 
   8   2  12       34.00       45.55      9.29 o 
   9   2  12      690.05      654.71     32.50 o 
  10   2  12      270.14      253.26     23.31 o 
  11   2  12       18.02       41.00     10.97 o 
  12   2  12       99.61      108.43     15.60 o 
  13   2  12      283.14      333.29     25.59 o 
  14   2  12      182.61      192.06     32.51 o 
 -22   3  12       60.08       56.77     18.08 o 
 -21   3  12       28.60       53.56     11.84 o 
 -20   3  12      140.84      161.34     20.17 o 
 -19   3  12      231.45      193.73     22.06 o 
 -18   3  12       17.16       16.50      9.92 o 
 -17   3  12      182.79      186.85     23.32 o 
 -16   3  12      160.72      167.72     19.95 o 
 -15   3  12        1.13       13.11      6.88 o 
 -14   3  12      456.49      428.55     21.89 o 
 -13   3  12       10.41       24.19      8.60 o 
 -12   3  12       26.45       21.80      8.30 o 
 -11   3  12        5.86        2.55      7.18 o 
 -10   3  12      408.69      392.75     20.68 o 
  -9   3  12       45.93       43.41     10.49 o 
  -8   3  12      954.12      882.36     29.05 o 
  -7   3  12        0.11       -0.14      6.78 o 
  -6   3  12       87.30       97.08     15.47 o 
  -5   3  12      328.24      326.81     22.44 o 
  -4   3  12        5.98       11.32      7.88 o 
  -3   3  12      593.03      556.22     24.83 o 
  -2   3  12       13.55       18.55      8.74 o 
  -1   3  12       24.31       35.66      9.82 o 
   0   3  12      655.17      607.29     24.66 o 
   1   3  12       41.94       44.08     10.09 o 
   2   3  12       57.66       68.39     11.72 o 
   3   3  12        0.46        5.88      7.17 o 
   4   3  12       40.54       43.96     11.72 o 
   5   3  12       33.41       50.89     12.37 o 
   6   3  12        5.36        9.30      8.18 o 
   7   3  12      160.39      163.47     24.50 o 
   8   3  12      271.09      296.53     23.14 o 
   9   3  12        0.26       15.18      8.49 o 
  10   3  12      256.68      300.27     25.52 o 
  11   3  12        1.41       19.38      8.75 o 
  12   3  12       46.24       61.49     12.16 o 
  13   3  12       49.15       57.00     16.94 o 
 -20   4  12        0.35       15.00      6.89 o 
 -19   4  12      225.26      196.54     25.01 o 
 -18   4  12      163.46      163.08     20.14 o 
 -17   4  12      327.89      279.66     24.80 o 
 -16   4  12      347.16      314.40     25.24 o 
 -15   4  12      125.20      124.43     21.84 o 
 -14   4  12      169.67      156.03     18.68 o 
 -13   4  12        0.96       -7.02      7.05 o 
 -12   4  12       15.17       16.44      6.71 o 
 -11   4  12      216.35      199.85     19.70 o 
 -10   4  12      364.40      333.30     19.34 o 
  -9   4  12     1190.39     1110.92     33.03 o 
  -8   4  12       87.20       70.26     14.26 o 
  -7   4  12     1323.98     1269.23     41.64 o 
  -6   4  12       77.97       92.60     13.35 o 
  -5   4  12      373.14      391.60     20.70 o 
  -4   4  12        7.38       29.49      9.53 o 
  -3   4  12       70.69       68.58     11.98 o 
  -2   4  12      390.60      362.51     20.19 o 
  -1   4  12       41.27       39.23      9.88 o 
   0   4  12      517.15      509.06     23.38 o 
   1   4  12        1.52        0.00      7.36 o 
   2   4  12      159.33      172.26     16.43 o 
   3   4  12        2.05        9.95      6.94 o 
   4   4  12     1071.21     1032.10     38.61 o 
   5   4  12      218.28      241.01     21.09 o 
   6   4  12       39.09       79.73     18.81 o 
   7   4  12      152.14      168.26     25.17 o 
   8   4  12       33.07       36.13     18.77 o 
   9   4  12      191.83      188.55     20.99 o 
  10   4  12        5.76       19.80      8.77 o 
  11   4  12      307.77      269.36     24.70 o 
  12   4  12        6.99       38.69     18.77 o 
 -19   5  12       53.16       60.94     10.57 o 
 -18   5  12       48.35       50.51     11.86 o 
 -17   5  12      234.35      240.41     23.35 o 
 -16   5  12       31.72       47.75     11.41 o 
 -15   5  12      614.49      601.23     31.58 o 
 -14   5  12      283.44      276.47     24.97 o 
 -13   5  12      330.43      349.09     24.41 o 
 -12   5  12      161.59      156.91     23.95 o 
 -11   5  12      495.35      513.03     35.93 o 
 -10   5  12        8.45       16.87      7.80 o 
  -9   5  12      258.25      312.12     22.04 o 
  -8   5  12      247.02      264.65     21.22 o 
  -7   5  12       16.19       10.55      7.47 o 
  -6   5  12      221.83      259.01     18.98 o 
  -5   5  12     1350.89     1290.55     37.67 o 
  -4   5  12      448.13      428.76     21.85 o 
  -3   5  12       67.45       74.56     12.33 o 
  -2   5  12      351.53      384.67     20.90 o 
  -1   5  12      235.74      229.94     18.11 o 
   0   5  12       17.40       34.50      9.05 o 
   1   5  12      397.11      344.46     19.88 o 
   2   5  12       55.82       81.97     14.99 o 
   3   5  12       11.87        9.25      8.92 o 
   4   5  12        6.71       15.88      9.67 o 
   5   5  12        4.62       16.93      8.92 o 
   6   5  12      353.90      347.30     24.71 o 
   7   5  12      107.66      153.34     25.15 o 
   8   5  12      891.80      892.80     49.27 o 
   9   5  12      291.62      333.61     31.50 o 
  10   5  12      315.28      431.75     46.47 o 
 -18   6  12      310.73      322.55     37.77 o 
 -17   6  12        0.66       12.62      6.78 o 
 -16   6  12      321.73      333.37     24.53 o 
 -15   6  12       87.02       91.19     14.58 o 
 -14   6  12       16.76       42.33     10.90 o 
 -13   6  12       53.71       45.87     10.88 o 
 -12   6  12       14.51       17.40     11.33 o 
 -11   6  12        0.16       17.54      9.84 o 
 -10   6  12       84.67       71.94     16.65 o 
  -9   6  12       44.90       61.32     12.90 o 
  -8   6  12      948.49      905.25     65.16 o 
  -7   6  12      150.11      171.28     16.26 o 
  -6   6  12      104.65      116.85     14.15 o 
  -5   6  12      451.38      455.37     22.43 o 
  -4   6  12       42.20       56.10     10.38 o 
  -3   6  12       47.93       75.33     11.59 o 
  -2   6  12       67.10       70.87     11.24 o 
  -1   6  12       98.51      100.13     20.30 o 
   0   6  12        8.00       14.45     10.16 o 
   1   6  12      202.06      212.14     22.22 o 
   2   6  12      536.12      500.59     30.47 o 
   3   6  12      191.52      223.88     28.22 o 
   4   6  12      144.01      173.90     21.32 o 
   5   6  12        0.56       10.70      9.15 o 
   6   6  12      179.87      169.53     20.91 o 
   7   6  12        9.15       37.20     10.98 o 
   8   6  12      182.33      221.40     22.34 o 
 -17   7  12      239.32      257.31     29.99 o 
 -16   7  12      169.35      225.72     36.40 o 
 -15   7  12        2.24       23.51      7.97 o 
 -14   7  12      352.74      389.30     31.31 o 
 -13   7  12      448.51      469.17     35.19 o 
 -12   7  12      339.67      368.71     32.44 o 
 -11   7  12      618.18      618.88     40.22 o 
 -10   7  12        8.46       27.87     10.10 o 
  -9   7  12      312.88      290.75     24.93 o 
  -8   7  12      116.01      149.91     18.94 o 
  -7   7  12       14.98       22.74      9.26 o 
  -6   7  12      117.47      126.01     17.50 o 
  -5   7  12      165.13      193.85     20.81 o 
  -4   7  12      945.75     1022.16     40.57 o 
  -3   7  12     1937.28     1907.39     93.19 o 
  -2   7  12       61.63       57.70     14.00 o 
  -1   7  12      150.66      171.72     25.14 o 
   0   7  12     1128.23     1077.59     48.41 o 
   1   7  12      248.33      255.26     24.77 o 
   2   7  12      182.72      208.16     22.87 o 
   3   7  12        8.41       30.75     10.90 o 
   4   7  12       62.48      101.62     16.56 o 
   5   7  12        2.63       19.20      8.42 o 
   6   7  12      295.14      330.80     29.01 o 
   7   7  12       42.29       46.24     16.48 o 
 -12   8  12      145.81      171.00     28.84 o 
 -11   8  12        9.38       32.54     10.56 o 
 -10   8  12      197.68      275.04     24.76 o 
  -9   8  12        2.75       17.47      7.88 o 
  -8   8  12        0.04        4.80      9.60 o 
  -7   8  12       81.15       80.94     18.12 o 
  -6   8  12       46.43       84.84     18.65 o 
  -5   8  12       39.65       55.02     15.53 o 
  -4   8  12       10.59       29.97     11.89 o 
  -3   8  12        0.96       15.54     10.67 o 
  -2   8  12       37.70       54.94     15.10 o 
  -1   8  12      225.39      242.01     23.71 o 
   0   8  12      252.20      245.42     24.23 o 
   1   8  12      657.08      677.78     34.38 o 
   2   8  12      154.70      165.25     20.00 o 
   3   8  12        3.33       26.33     12.13 o 
 -22   1  13        0.54       11.22     11.90 o 
 -21   1  13       55.55       67.88     13.27 o 
 -20   1  13        7.83       20.04      7.56 o 
 -19   1  13      364.96      371.60     22.52 o 
 -18   1  13      751.27      763.12     35.12 o 
 -17   1  13      286.86      307.62     21.16 o 
 -16   1  13      662.67      689.75     28.62 o 
 -15   1  13       11.80       17.97      8.06 o 
 -14   1  13      112.22      106.75     14.24 o 
 -13   1  13      202.52      213.35     18.19 o 
 -12   1  13      133.66      135.37     15.22 o 
 -11   1  13      303.80      318.06     19.94 o 
 -10   1  13      464.89      465.75     22.88 o 
  -9   1  13      806.95      794.11     28.66 o 
  -8   1  13      798.51      755.35     27.60 o 
  -7   1  13      754.85      711.10     26.75 o 
  -6   1  13      413.40      402.93     20.57 o 
  -5   1  13     1166.48     1061.22     31.42 o 
  -4   1  13       25.65       36.27     13.24 o 
  -3   1  13      234.71      232.99     20.45 o 
  -2   1  13      119.56      133.75     16.56 o 
  -1   1  13      104.50      106.81     20.14 o 
   0   1  13       41.15       37.31     14.54 o 
   1   1  13     1257.32     1089.27     48.67 o 
   2   1  13      580.52      543.41     31.61 o 
   3   1  13      936.62      935.99     36.17 o 
   4   1  13      332.63      299.24     22.72 o 
   5   1  13      436.47      443.63     25.78 o 
   6   1  13      109.78      130.31     17.04 o 
   7   1  13       65.91       85.73     12.23 o 
   8   1  13       14.26       20.72      7.52 o 
   9   1  13       61.55       85.13     12.19 o 
  10   1  13      309.12      386.81     21.51 o 
  11   1  13      109.77      138.65     17.65 o 
  12   1  13      686.19      706.16     34.08 o 
 -21   2  13       66.88       79.62     17.26 o 
 -20   2  13       71.75       96.79     15.75 o 
 -19   2  13       40.56       54.92     12.86 o 
 -18   2  13        9.31       23.05     10.47 o 
 -17   2  13      105.76      104.24     14.27 o 
 -16   2  13       67.24       61.56     11.28 o 
 -15   2  13      137.90      132.47     15.42 o 
 -14   2  13      342.55      326.06     20.08 o 
 -13   2  13       56.28       46.01     10.27 o 
 -12   2  13      122.75      118.26     14.38 o 
 -11   2  13      194.60      190.11     17.42 o 
 -10   2  13      213.33      197.24     17.21 o 
  -9   2  13      578.23      547.43     24.45 o 
  -8   2  13      103.94      107.86     13.89 o 
  -7   2  13      284.04      288.14     18.90 o 
  -6   2  13      219.60      211.18     20.65 o 
  -5   2  13        0.31        2.38      8.82 o 
  -4   2  13       17.42       -0.08      8.17 o 
  -3   2  13      251.59      238.26     20.96 o 
  -2   2  13      114.66      119.69     16.79 o 
  -1   2  13      144.63      144.08     17.65 o 
   0   2  13      742.11      669.89     25.59 o 
   1   2  13       11.49       28.38     10.00 o 
   2   2  13       87.64       89.24     15.31 o 
   3   2  13       19.70       30.06     10.62 o 
   4   2  13        8.28       12.66      8.42 o 
   5   2  13       18.38       30.99     10.29 o 
   6   2  13      186.01      209.05     21.27 o 
   7   2  13       28.84       48.98     11.24 o 
   8   2  13       26.94       38.99     13.35 o 
   9   2  13       11.62       23.51      8.37 o 
  10   2  13      193.21      263.86     23.92 o 
  11   2  13        2.90       14.96      6.95 o 
 -20   3  13      453.16      493.75     31.46 o 
 -19   3  13       94.42       83.73     15.41 o 
 -18   3  13      367.76      382.22     28.19 o 
 -17   3  13       63.90       73.82     15.32 o 
 -16   3  13      497.01      485.42     29.40 o 
 -15   3  13       12.32       15.98      8.08 o 
 -14   3  13      135.02      129.98     15.15 o 
 -13   3  13      169.59      167.61     16.39 o 
 -12   3  13      492.89      452.75     22.75 o 
 -11   3  13       46.23       39.45      9.42 o 
 -10   3  13       60.15       60.83     11.70 o 
  -9   3  13      104.64      106.42     13.54 o 
  -8   3  13      734.88      686.78     31.72 o 
  -7   3  13      183.53      206.96     20.52 o 
  -6   3  13     1633.69     1497.74     66.61 o 
  -5   3  13        2.51       -1.69      8.15 o 
  -4   3  13      489.05      468.37     26.42 o 
  -3   3  13      342.69      317.24     23.30 o 
  -2   3  13       33.83       37.08     12.05 o 
  -1   3  13      246.25      250.18     18.44 o 
   0   3  13       85.44       99.38     13.00 o 
   1   3  13      897.17      917.05     30.75 o 
   2   3  13       20.75       28.64      8.44 o 
   3   3  13      745.36      731.42     41.27 o 
   4   3  13      368.61      468.67     26.60 o 
   5   3  13      333.35      372.93     23.87 o 
   6   3  13       69.58       79.01     17.59 o 
   7   3  13      390.15      417.98     32.78 o 
   8   3  13       28.69       16.91     14.65 o 
   9   3  13      370.80      458.97     35.36 o 
  10   3  13       27.45       20.19      9.55 o 
 -19   4  13       13.29       16.01      7.78 o 
 -18   4  13       51.39       53.84     12.06 o 
 -17   4  13        6.16        4.65      7.97 o 
 -16   4  13      123.34      117.12     17.64 o 
 -15   4  13       78.77       63.59     13.69 o 
 -14   4  13      244.76      256.52     23.25 o 
 -13   4  13        4.95       17.81      9.01 o 
 -12   4  13      605.25      604.06     25.89 o 
 -11   4  13        5.06        5.39      6.53 o 
 -10   4  13      108.34      116.80     16.71 o 
  -9   4  13       95.05      100.49     16.05 o 
  -8   4  13       58.99       62.63     13.32 o 
  -7   4  13      262.03      242.21     24.49 o 
  -6   4  13      254.35      236.11     21.83 o 
  -5   4  13      745.82      669.76     31.39 o 
  -4   4  13      192.88      202.38     20.56 o 
  -3   4  13      497.29      483.04     22.95 o 
  -2   4  13       23.83       23.23      8.79 o 
  -1   4  13      256.26      261.91     19.03 o 
   0   4  13      561.28      517.18     23.77 o 
   1   4  13      105.77      105.43     13.66 o 
   2   4  13        0.85       12.57      6.80 o 
   3   4  13       47.68       50.51      9.48 o 
   4   4  13       40.55       71.80     18.08 o 
   5   4  13       29.77       27.59     12.41 o 
   6   4  13       15.14       29.48     12.95 o 
   7   4  13        6.23        9.88      9.84 o 
   8   4  13      294.61      340.56     31.68 o 
   9   4  13        7.94       24.68     23.12 o 
 -18   5  13      542.33      567.04     54.25 o 
 -17   5  13        3.09       11.17      7.44 o 
 -16   5  13      201.68      209.89     21.94 o 
 -15   5  13       28.23       47.40     10.97 o 
 -14   5  13       19.05       38.92      9.98 o 
 -13   5  13       10.80        9.82      7.89 o 
 -12   5  13      240.31      194.14     26.69 o 
 -11   5  13      226.57      228.60     28.08 o 
 -10   5  13      433.45      442.81     26.20 o 
  -9   5  13        1.79       22.41      9.01 o 
  -8   5  13      425.29      420.59     25.68 o 
  -7   5  13       77.96       95.46     14.99 o 
  -6   5  13       36.50       43.47     11.11 o 
  -5   5  13     1115.50     1090.95     47.48 o 
  -4   5  13      105.62      128.28     14.71 o 
  -3   5  13        0.03        8.86      6.43 o 
  -2   5  13       35.54       35.20      9.29 o 
  -1   5  13      156.03      171.00     18.65 o 
   0   5  13        0.11       14.36      6.59 o 
   1   5  13      290.64      294.09     24.64 o 
   2   5  13      244.47      276.25     24.33 o 
   3   5  13      340.34      386.88     26.34 o 
   4   5  13        0.53       22.76      9.33 o 
   5   5  13       23.87       19.43     11.66 o 
   6   5  13      271.28      353.35     30.98 o 
   7   5  13       32.80       30.70     12.25 o 
 -16   6  13      415.26      431.06     43.95 o 
 -15   6  13       11.47       23.64     15.34 o 
 -14   6  13      961.12      915.57     49.69 o 
 -13   6  13        2.52       14.68      9.81 o 
 -12   6  13      655.21      634.02     40.83 o 
 -11   6  13        0.13       19.90     11.49 o 
 -10   6  13       81.56       78.65     18.25 o 
  -9   6  13      330.34      311.97     29.81 o 
  -8   6  13       27.98       30.66     16.25 o 
  -7   6  13        0.26        1.85      7.22 o 
  -6   6  13        5.48       10.89      7.30 o 
  -5   6  13      700.23      702.26     42.89 o 
  -4   6  13      303.90      310.44     20.27 o 
  -3   6  13      967.85      991.38     36.74 o 
  -2   6  13       25.48       47.63     12.49 o 
  -1   6  13       22.91       36.56     11.24 o 
   0   6  13       18.66       19.66     10.43 o 
   1   6  13       11.98       20.77     11.07 o 
   2   6  13        8.75       24.76     10.05 o 
   3   6  13        0.02       18.37     10.23 o 
   4   6  13        1.19       27.63      9.76 o 
   5   6  13      409.56      445.46     27.65 o 
   6   6  13      435.73      422.70     31.52 o 
 -13   7  13      129.32      125.91     25.64 o 
 -12   7  13       35.70       53.82     12.74 o 
 -11   7  13       84.52      114.87     18.75 o 
 -10   7  13      103.13       94.29     17.54 o 
  -9   7  13       22.16       41.59     11.71 o 
  -8   7  13      238.58      232.61     22.45 o 
  -7   7  13      147.34      154.50     19.06 o 
  -6   7  13      133.41      145.81     18.87 o 
  -5   7  13       70.55      105.75     20.58 o 
  -4   7  13        5.96       16.28      8.60 o 
  -3   7  13       99.65       96.57     16.23 o 
  -2   7  13       12.14       23.04      9.99 o 
  -1   7  13       13.25       12.21      9.05 o 
   0   7  13       25.21       51.10     12.49 o 
   1   7  13       10.59       29.19      9.58 o 
   2   7  13       14.40       17.86     14.42 o 
   3   7  13        0.06       15.80      7.60 o 
   4   7  13      192.37      206.49     36.40 o 
 -10   8  13      147.23      225.26     35.48 o 
  -9   8  13       95.30      135.06     26.55 o 
  -8   8  13       20.02       56.77     17.63 o 
  -7   8  13      192.19      237.16     40.06 o 
  -6   8  13       61.54       76.00     22.66 o 
  -5   8  13      103.65      135.29     29.07 o 
  -4   8  13        5.84       27.70     14.19 o 
  -3   8  13       87.46       98.67     26.55 o 
  -1   8  13      522.55      607.79     51.51 o 
   0   8  13      129.23      186.34     32.28 o 
 -21   0  14      183.91      208.78     36.40 o 
 -20   0  14        5.88       19.27     14.77 o 
 -19   0  14      281.71      306.11     32.21 o 
 -18   0  14      396.07      400.50     34.39 o 
 -17   0  14      127.16      161.74     25.32 o 
 -16   0  14       83.12       87.61     19.96 o 
 -15   0  14        0.20        1.69     17.05 o 
 -14   0  14       80.72       74.30     17.87 o 
 -13   0  14        7.74        4.84     10.27 o 
 -12   0  14       68.16       70.86     16.83 o 
 -11   0  14     1646.09     1535.79    114.46 o 
 -10   0  14     1270.79     1226.30     66.73 o 
  -9   0  14      207.28      208.73     25.01 o 
  -8   0  14     1173.46     1131.88     48.84 o 
  -7   0  14     1737.71     1687.82     58.96 o 
  -6   0  14      191.73      210.77     29.07 o 
  -5   0  14      394.54      377.48     28.32 o 
  -4   0  14      338.03      306.75     43.04 o 
  -3   0  14        0.01        3.43     16.25 o 
  -2   0  14      462.34      415.03     44.64 o 
  -1   0  14       13.22       27.93     18.08 o 
   0   0  14      237.66      215.41     38.00 o 
   1   0  14      609.74      611.45     54.03 o 
   2   0  14        0.39        4.12     13.51 o 
   3   0  14      896.96      782.68     61.12 o 
   4   0  14        3.53       13.28     15.11 o 
   5   0  14      378.18      453.72     47.39 o 
   6   0  14      139.61      105.76     27.70 o 
   7   0  14     1207.27     1098.36     73.94 o 
   8   0  14      214.09      230.00     27.23 o 
   9   0  14      425.59      455.87     38.57 o 
  10   0  14     1104.97     1171.34     54.37 o 
 -21   1  14       11.18       -0.92      9.39 o 
 -20   1  14        4.97       21.47      7.34 o 
 -19   1  14       13.74       18.08      8.41 o 
 -18   1  14       55.37       68.11     12.28 o 
 -17   1  14        5.26       18.38      8.57 o 
 -16   1  14       69.90       78.31     13.25 o 
 -15   1  14      642.16      594.37     27.44 o 
 -14   1  14      537.63      522.65     25.38 o 
 -13   1  14      608.65      584.99     26.52 o 
 -12   1  14       31.62       41.15      9.75 o 
 -11   1  14       13.00       23.56      9.31 o 
 -10   1  14       48.28       42.79     10.62 o 
  -9   1  14     2142.36     2090.12     47.06 o 
  -8   1  14       77.17       79.42     12.57 o 
  -7   1  14      549.90      536.57     24.10 o 
  -6   1  14        1.39        5.67      8.97 o 
  -5   1  14      526.96      527.87     28.02 o 
  -4   1  14        3.14        4.98      8.36 o 
  -3   1  14      913.81      867.82     44.73 o 
  -2   1  14        0.02        6.28     10.92 o 
  -1   1  14      207.47      222.14     27.10 o 
   0   1  14       14.66        9.00     10.95 o 
   1   1  14       88.58       82.47     18.53 o 
   2   1  14        0.39       14.38     11.63 o 
   3   1  14        0.36       15.76     10.87 o 
   4   1  14      304.08      281.09     29.65 o 
   5   1  14      324.76      344.77     29.49 o 
   6   1  14      185.41      192.11     20.69 o 
   7   1  14       33.89       67.93     12.71 o 
   8   1  14      184.32      163.91     19.51 o 
   9   1  14       88.49       89.14     14.22 o 
  10   1  14       44.08       57.40      9.03 o 
 -20   2  14       10.62       35.94     13.28 o 
 -19   2  14      774.09      822.52     47.96 o 
 -18   2  14      251.33      287.29     26.06 o 
 -17   2  14      824.32      778.17     31.80 o 
 -16   2  14      165.21      192.62     18.86 o 
 -15   2  14      606.16      605.41     27.74 o 
 -14   2  14       23.74       24.05      7.97 o 
 -13   2  14       53.96       51.34     10.79 o 
 -12   2  14       29.67       28.59      9.25 o 
 -11   2  14        9.59       18.55      9.65 o 
 -10   2  14      189.45      215.96     18.14 o 
  -9   2  14       14.21       12.33      7.64 o 
  -8   2  14     2384.05     2176.17     56.74 o 
  -7   2  14       29.50       30.97     11.10 o 
  -6   2  14     2733.80     2573.14     61.01 o 
  -5   2  14       89.21       73.77     14.38 o 
  -4   2  14      242.60      258.37     22.20 o 
  -3   2  14       25.29       40.80     11.51 o 
  -2   2  14       44.19       35.62     11.16 o 
  -1   2  14     1086.42     1033.79     49.08 o 
   0   2  14       52.48       52.30     15.61 o 
   1   2  14     1649.03     1530.50     59.72 o 
   2   2  14       98.30      110.19     20.30 o 
   3   2  14     1121.90     1071.49     50.51 o 
   4   2  14        3.03       20.66      9.08 o 
   5   2  14      240.31      225.92     21.93 o 
   6   2  14        3.10       20.20      8.32 o 
   7   2  14      431.14      515.12     28.97 o 
   8   2  14       32.26       54.77     13.34 o 
   9   2  14      238.11      246.36     28.64 o 
  10   2  14      446.89      527.66     49.45 o 
 -19   3  14        9.50       20.83     16.48 o 
 -18   3  14        0.24       10.39      8.55 o 
 -17   3  14       67.50       69.76     14.28 o 
 -16   3  14       98.75      110.47     17.66 o 
 -15   3  14      661.67      656.76     28.78 o 
 -14   3  14        0.20       10.34      7.25 o 
 -13   3  14        9.31       24.74      8.15 o 
 -12   3  14     1036.78      984.56     33.78 o 
 -11   3  14      216.86      201.72     17.75 o 
 -10   3  14      308.17      278.91     23.76 o 
  -9   3  14      203.93      180.72     20.26 o 
  -8   3  14       49.28       69.06     17.10 o 
  -7   3  14      174.43      165.68     19.29 o 
  -6   3  14       95.05      105.37     16.38 o 
  -5   3  14       12.81       16.03      9.02 o 
  -4   3  14      396.48      409.81     26.05 o 
  -3   3  14       11.54       24.37      8.88 o 
  -2   3  14      247.74      244.36     22.24 o 
  -1   3  14     1200.12     1173.66     41.62 o 
   0   3  14        2.59       14.36     10.78 o 
   1   3  14      279.76      329.45     30.05 o 
   2   3  14        3.27        2.25      7.51 o 
   3   3  14      103.18      125.21     16.97 o 
   4   3  14       60.81       79.37     13.76 o 
   5   3  14      217.77      258.37     29.46 o 
   6   3  14        4.73       12.86     11.56 o 
   7   3  14      484.76      521.20     36.50 o 
   8   3  14       19.96       34.46      9.90 o 
   9   3  14       26.98       17.40     11.22 o 
 -18   4  14       73.43      118.58     28.62 o 
 -17   4  14      464.63      561.64     31.57 o 
 -16   4  14       32.70       31.78     10.94 o 
 -15   4  14      122.55      122.32     17.84 o 
 -14   4  14       31.80       40.30     11.44 o 
 -13   4  14       39.15       36.38     10.97 o 
 -12   4  14      429.59      442.23     27.04 o 
 -11   4  14      175.65      151.21     19.09 o 
 -10   4  14      245.33      225.34     22.23 o 
  -9   4  14      129.51      136.34     18.28 o 
  -8   4  14     1528.46     1465.63     48.04 o 
  -7   4  14        1.59        8.90     15.57 o 
  -6   4  14       76.01       88.34     15.43 o 
  -5   4  14       10.92        7.42      8.17 o 
  -4   4  14      117.91      143.78     18.52 o 
  -3   4  14        9.01       14.45      8.59 o 
  -2   4  14      348.11      373.04     26.09 o 
  -1   4  14      560.74      569.10     29.94 o 
   0   4  14       48.41       47.55      9.75 o 
   1   4  14      285.56      337.24     20.15 o 
   2   4  14       60.23       91.31     14.89 o 
   3   4  14       53.42       69.51     17.17 o 
   4   4  14        2.97       17.26     11.33 o 
   5   4  14       42.76       62.33     15.71 o 
   6   4  14        1.32       24.01     10.39 o 
   7   4  14        9.72       17.17     11.90 o 
 -17   5  14       91.60      152.69     31.13 o 
 -16   5  14       35.52       47.62     17.17 o 
 -15   5  14      201.24      228.82     22.15 o 
 -14   5  14        0.92       10.21      7.92 o 
 -13   5  14      222.43      275.28     31.72 o 
 -12   5  14      495.85      473.35     35.61 o 
 -11   5  14      202.13      230.16     29.14 o 
 -10   5  14      150.74      176.17     20.42 o 
  -9   5  14        7.26       15.72     10.13 o 
  -8   5  14      142.71      129.94     18.13 o 
  -7   5  14       40.90       55.15     12.04 o 
  -6   5  14      295.05      355.39     25.20 o 
  -5   5  14        8.63        9.27      8.47 o 
  -4   5  14      552.10      554.94     30.04 o 
  -3   5  14       51.46       81.14     14.52 o 
  -2   5  14     1120.47     1070.88     35.47 o 
  -1   5  14       66.32       93.97     13.11 o 
   0   5  14      254.01      299.25     25.61 o 
   1   5  14      218.79      246.89     23.91 o 
   2   5  14      385.58      399.50     29.68 o 
   3   5  14        2.83       13.18      7.73 o 
   4   5  14      204.07      240.43     28.67 o 
   5   5  14      529.52      553.07     52.65 o 
   6   5  14       24.41       29.99     14.65 o 
 -13   6  14       68.82      121.79     26.33 o 
 -12   6  14        7.59       17.64      7.85 o 
 -11   6  14      281.29      335.46     30.96 o 
 -10   6  14      771.34      762.92     83.90 o 
  -9   6  14      237.15      217.70     28.05 o 
  -8   6  14      129.74      159.10     24.65 o 
  -7   6  14      163.81      166.16     19.58 o 
  -6   6  14      105.59      131.45     18.19 o 
  -5   6  14       28.68       40.68     10.78 o 
  -4   6  14        0.36       24.89      9.79 o 
  -3   6  14      143.82      146.37     16.15 o 
  -2   6  14       47.31       68.67     13.56 o 
  -1   6  14       58.79       47.61     11.95 o 
   0   6  14        4.67       18.39      9.11 o 
   1   6  14      322.95      299.25     25.83 o 
   2   6  14       98.45      108.67     17.88 o 
   3   6  14      374.00      443.91     40.06 o 
   4   6  14      249.11      295.31     32.96 o 
 -10   7  14       34.77       45.33     13.05 o 
  -9   7  14       18.42       26.55     10.30 o 
  -8   7  14        1.26       12.13     10.07 o 
  -7   7  14        4.25       21.52     11.22 o 
  -6   7  14       40.17       75.09     16.25 o 
  -5   7  14        5.73       34.09     15.11 o 
  -4   7  14      528.78      570.04     42.42 o 
  -3   7  14      547.89      617.37     39.06 o 
  -2   7  14      351.02      460.74     33.68 o 
  -1   7  14      834.98     1008.77     50.64 o 
   0   7  14        9.55       12.62      7.78 o 
 -20   1  15      319.84      400.38     38.69 o 
 -19   1  15       85.62      108.30     18.52 o 
 -18   1  15        5.07        3.74      6.44 o 
 -17   1  15      286.45      324.47     23.63 o 
 -16   1  15       18.85       32.30      9.37 o 
 -15   1  15      376.68      402.26     23.46 o 
 -14   1  15       18.76       20.70      8.77 o 
 -13   1  15      110.93      137.14     16.56 o 
 -12   1  15        7.52        4.92      7.41 o 
 -11   1  15      631.34      658.16     28.20 o 
 -10   1  15        0.29        6.28      6.65 o 
  -9   1  15      190.00      208.04     18.10 o 
  -8   1  15      117.61      130.39     17.94 o 
  -7   1  15       45.00       48.03     12.13 o 
  -6   1  15      411.50      396.07     24.93 o 
  -5   1  15      330.10      320.58     23.76 o 
  -4   1  15        5.21       11.79     11.34 o 
  -3   1  15        6.34        3.68      9.13 o 
  -2   1  15      353.03      344.11     29.21 o 
  -1   1  15       25.49       46.97     14.38 o 
   0   1  15      549.13      529.46     36.63 o 
   1   1  15       45.94       83.88     18.94 o 
   2   1  15      628.20      638.72     49.79 o 
   3   1  15       49.33       76.65     17.48 o 
   4   1  15      766.80      873.63     47.43 o 
   5   1  15       77.06       64.85     14.34 o 
   6   1  15        2.81       11.33      8.47 o 
   7   1  15        0.22       23.68      8.17 o 
   8   1  15       11.90       34.80     11.90 o 
 -18   2  15       94.85      103.35     19.49 o 
 -17   2  15      602.97      620.39     28.51 o 
 -16   2  15      201.99      175.79     18.43 o 
 -15   2  15       24.56       57.62     12.04 o 
 -14   2  15        7.04       12.68      8.05 o 
 -13   2  15       30.02       44.35     10.48 o 
 -12   2  15        0.60        7.97      7.47 o 
 -11   2  15       84.13       93.00     13.28 o 
 -10   2  15       21.50       29.54      9.48 o 
  -9   2  15        9.53       15.70      9.39 o 
  -8   2  15        0.27        6.58      7.80 o 
  -7   2  15       18.08       19.81      9.85 o 
  -6   2  15        3.83        4.10      7.34 o 
  -5   2  15       62.64       64.17     12.96 o 
  -4   2  15       77.73      104.49     15.87 o 
  -3   2  15        2.24        7.20      9.22 o 
  -2   2  15       16.69       31.97     13.92 o 
  -1   2  15       10.41       28.92     12.30 o 
   0   2  15       21.30       61.54     15.43 o 
   1   2  15        5.90       15.43     11.09 o 
   2   2  15        1.67       10.58      9.93 o 
   3   2  15       59.20      104.93     19.25 o 
   4   2  15      159.72      222.60     28.16 o 
   5   2  15        1.75        9.88      8.83 o 
   6   2  15       22.51       24.36     13.05 o 
   7   2  15      320.67      406.79     40.52 o 
 -18   3  15      458.74      500.65     50.59 o 
 -17   3  15      267.87      308.36     44.87 o 
 -16   3  15       33.16       44.96     10.89 o 
 -15   3  15       98.03      100.90     13.87 o 
 -14   3  15        0.76        8.33      9.28 o 
 -13   3  15       56.75       58.72     10.99 o 
 -12   3  15      279.70      276.06     24.89 o 
 -11   3  15      219.18      225.90     22.66 o 
 -10   3  15      820.17      767.30     43.61 o 
  -9   3  15     1045.43     1017.42     51.67 o 
  -8   3  15      518.11      525.83     29.85 o 
  -7   3  15      814.64      764.66     35.27 o 
  -6   3  15        7.90       11.32      8.72 o 
  -5   3  15        5.68        8.33      8.62 o 
  -4   3  15        7.35       32.15     10.34 o 
  -3   3  15      407.45      356.24     25.02 o 
  -2   3  15      216.75      191.22     20.62 o 
  -1   3  15       62.19       55.72     15.45 o 
   0   3  15      214.47      252.99     29.91 o 
   1   3  15       29.00       38.05     13.78 o 
   2   3  15     1683.37     1595.88    178.90 o 
   3   3  15       99.47      100.70     18.82 o 
   4   3  15      131.04      131.52     20.23 o 
   5   3  15        8.18       39.15     15.34 o 
   6   3  15       79.33       89.05     21.06 o 
   7   3  15        0.50        5.04      9.61 o 
 -17   4  15       14.48       21.75     13.05 o 
 -16   4  15       19.92       48.30     19.00 o 
 -15   4  15      359.25      309.04     38.46 o 
 -14   4  15        8.52       33.73     10.89 o 
 -13   4  15      127.10      170.69     19.42 o 
 -12   4  15       86.58      110.03     16.40 o 
 -11   4  15      436.09      438.41     31.78 o 
 -10   4  15        1.35       15.05      9.35 o 
  -9   4  15      308.34      296.53     25.55 o 
  -8   4  15       31.86       55.93     13.08 o 
  -7   4  15      329.49      352.83     25.67 o 
  -6   4  15      101.41      124.59     17.92 o 
  -5   4  15      176.62      170.95     20.10 o 
  -4   4  15      155.96      158.91     19.47 o 
  -3   4  15        5.95        9.72      8.75 o 
  -2   4  15      787.73      817.59     36.81 o 
  -1   4  15        2.52       13.99      9.49 o 
   0   4  15        3.94       27.20     11.90 o 
   1   4  15        8.21       28.88     11.11 o 
   2   4  15        4.63       24.27     15.57 o 
   3   4  15       97.71      111.70     18.38 o 
   4   4  15       38.92       88.36     22.21 o 
   5   4  15      158.74      221.14     36.40 o 
 -12   5  15        2.52       23.21      9.19 o 
 -11   5  15      442.56      443.34     33.52 o 
 -10   5  15       23.62       41.13     10.56 o 
  -9   5  15        5.57       18.50      8.96 o 
  -8   5  15      413.96      402.01     26.30 o 
  -7   5  15       46.37       72.43     13.90 o 
  -6   5  15      267.08      303.20     24.68 o 
  -5   5  15      244.64      243.64     24.03 o 
  -4   5  15       33.25       44.98     11.02 o 
  -3   5  15       31.60       39.98     10.87 o 
  -2   5  15      435.01      438.47     27.39 o 
  -1   5  15      108.69      119.24     16.30 o 
   0   5  15      113.76      114.47     20.83 o 
   1   5  15        0.52       29.38      7.84 o 
   2   5  15       59.68       84.24     22.21 o 
   3   5  15       13.03       47.39     13.05 o 
 -10   6  15        8.09        9.61      8.93 o 
  -9   6  15      132.13      183.14     34.34 o 
  -8   6  15       99.48       97.06     24.04 o 
  -7   6  15       65.98       70.06     12.16 o 
  -6   6  15      357.30      387.77     25.16 o 
  -5   6  15       73.84      108.33     15.26 o 
  -4   6  15      559.00      631.84     32.27 o 
  -3   6  15       78.14      121.72     20.56 o 
  -2   6  15      208.02      278.97     27.38 o 
  -1   6  15       76.98      123.16     27.70 o 
   0   6  15      178.15      200.53     24.44 o 
 -17   0  16      238.54      228.92     37.77 o 
 -16   0  16      141.14      149.71     23.69 o 
 -15   0  16       88.31       79.55     18.25 o 
 -14   0  16       29.07       43.04     14.44 o 
 -13   0  16      559.94      569.78     39.16 o 
 -12   0  16       67.91       62.30     19.92 o 
 -11   0  16     1373.51     1274.74     61.47 o 
 -10   0  16      284.51      287.15     31.07 o 
  -9   0  16      813.12      839.21     53.45 o 
  -8   0  16       19.06       26.55     19.69 o 
  -7   0  16       43.84       45.10     22.89 o 
  -6   0  16      142.86      143.08     33.88 o 
  -5   0  16      132.87      167.11     35.25 o 
  -4   0  16       10.77       36.40     17.40 o 
  -3   0  16      188.06      210.61     39.15 o 
  -2   0  16      145.64      181.31     36.40 o 
  -1   0  16      195.29      245.40     41.89 o 
   0   0  16      544.67      513.47     51.97 o 
   1   0  16      689.88      670.28     59.29 o 
   2   0  16     1666.82     1640.91     94.09 o 
   3   0  16        0.81       17.86     11.90 o 
   4   0  16      436.37      546.66     51.97 o 
 -17   1  16       60.61       82.64     23.58 o 
 -16   1  16       11.36       38.85      9.10 o 
 -15   1  16       24.73       32.03      9.13 o 
 -14   1  16       12.16       22.07      8.28 o 
 -13   1  16       14.68       20.81      8.18 o 
 -12   1  16       12.74       34.08      9.80 o 
 -11   1  16       49.25       39.56     10.01 o 
 -10   1  16        4.56        6.30      8.70 o 
  -9   1  16      490.99      449.46     28.31 o 
  -8   1  16       46.88       53.27     11.77 o 
  -7   1  16        1.67        1.22      7.19 o 
  -6   1  16      129.07      125.56     22.62 o 
  -5   1  16      107.48      126.81     22.55 o 
  -4   1  16       34.17       40.68     13.91 o 
  -3   1  16      333.32      362.34     32.74 o 
  -2   1  16      126.99      161.14     24.76 o 
  -1   1  16        0.27       13.80     10.76 o 
   0   1  16        0.37       25.07     10.45 o 
   1   1  16        2.38       18.37     14.08 o 
   2   1  16        0.51        9.32      8.40 o 
   3   1  16       33.13       34.87      9.37 o 
   4   1  16        2.03       19.00     12.13 o 
   5   1  16       11.51       18.77      9.16 o 
 -17   2  16        0.14       10.99     10.30 o 
 -16   2  16       23.84       40.17     12.41 o 
 -15   2  16       58.91       71.99     12.82 o 
 -14   2  16      124.30      120.91     14.54 o 
 -13   2  16        3.12       20.40      7.90 o 
 -12   2  16        6.71       12.07      9.12 o 
 -11   2  16      288.92      322.79     25.91 o 
 -10   2  16      445.05      462.43     28.68 o 
  -9   2  16      374.48      397.34     26.38 o 
  -8   2  16       30.13       38.49     11.26 o 
  -7   2  16     1266.86     1207.13     45.11 o 
  -6   2  16       48.94       62.79     12.83 o 
  -5   2  16       26.07       27.66     11.61 o 
  -4   2  16        7.54       34.50     13.56 o 
  -3   2  16       93.90      108.53     20.58 o 
  -2   2  16       27.88       46.70     13.48 o 
  -1   2  16      597.04      543.51     37.80 o 
   0   2  16      463.26      478.75     80.47 o 
   1   2  16        0.25       16.32     12.25 o 
   2   2  16      213.04      238.45     28.72 o 
   3   2  16       11.55       48.30     16.25 o 
   4   2  16      141.53      173.98     32.05 o 
 -16   3  16       84.79       90.65     21.06 o 
 -15   3  16       70.20       91.05     14.79 o 
 -14   3  16      133.15      204.42     26.85 o 
 -13   3  16       69.26      105.20     15.22 o 
 -12   3  16       10.84       25.93      8.29 o 
 -11   3  16        6.40       19.79      9.74 o 
 -10   3  16      144.47      144.82     19.04 o 
  -9   3  16       75.78       94.05     15.53 o 
  -8   3  16        9.35       19.09      9.18 o 
  -7   3  16      145.14      154.35     20.05 o 
  -6   3  16       66.23       66.62     13.83 o 
  -5   3  16       84.76       95.66     15.71 o 
  -4   3  16        8.28       18.58      7.97 o 
  -3   3  16        1.36        7.29      9.34 o 
  -2   3  16        9.51       21.01     12.59 o 
  -1   3  16       28.98       60.75     29.99 o 
   0   3  16       90.24      120.81     30.45 o 
   1   3  16       40.57       74.17     20.83 o 
   2   3  16       37.58       46.24     15.34 o 
   3   3  16       49.47       94.54     19.23 o 
 -12   4  16       35.24       47.16     16.71 o 
 -11   4  16      519.16      595.17     31.79 o 
 -10   4  16        0.75       23.62      7.46 o 
  -9   4  16      627.29      696.91     34.67 o 
  -8   4  16        3.23        7.11      7.82 o 
  -7   4  16      178.13      183.69     21.25 o 
  -6   4  16        2.30       23.43      8.81 o 
  -5   4  16      357.62      324.74     24.26 o 
  -4   4  16        6.50       18.80     10.30 o 
  -3   4  16       14.49       43.95     10.81 o 
  -2   4  16      221.98      220.92     27.17 o 
  -1   4  16      319.26      301.26     36.17 o 
   0   4  16      572.01      550.10     50.13 o 
   1   4  16      272.62      298.28     32.05 o 
 -10   5  16      107.78      140.10     25.41 o 
  -9   5  16       35.93       66.85     20.83 o 
  -8   5  16       15.12       43.50     13.74 o 
  -7   5  16       38.48       51.13      9.76 o 
  -6   5  16       38.62       56.67     17.45 o 
  -5   5  16      177.91      202.07     20.55 o 
  -4   5  16       38.50       32.85     26.10 o 
  -3   5  16      331.51      354.59     36.63 o 
  -2   5  16      241.33      268.95     23.81 o 
  -1   5  16      420.27      483.48     44.18 o 
 -15   1  17       66.19       88.13     23.58 o 
 -14   1  17       65.47       82.06     15.67 o 
 -13   1  17        4.98       25.68     17.28 o 
 -12   1  17      424.02      448.32     65.36 o 
 -11   1  17        2.94       25.40     11.08 o 
 -10   1  17     1040.24     1063.96     43.30 o 
  -9   1  17      202.50      172.32     25.36 o 
  -8   1  17      445.90      462.21     34.77 o 
  -7   1  17      312.43      374.53     30.98 o 
  -6   1  17       17.33       45.47     12.02 o 
  -5   1  17        0.40       21.51     10.76 o 
  -4   1  17       48.27       56.84     13.36 o 
  -3   1  17      432.42      482.41     34.35 o 
  -2   1  17        1.10       13.74     12.36 o 
  -1   1  17      351.02      397.41     43.04 o 
 -12   2  17       65.33       80.29     14.79 o 
 -11   2  17      104.53      137.96     22.16 o 
 -10   2  17      428.95      415.35     33.15 o 
  -9   2  17        4.52       28.28     11.66 o 
  -8   2  17      163.50      167.67     19.27 o 
  -7   2  17       27.20       31.93      9.71 o 
  -6   2  17       96.10      140.80     20.89 o 
  -5   2  17       31.04       43.35     10.74 o 
  -4   2  17        6.95       11.67     10.76 o 
  -3   2  17       20.97       59.06     18.31 o 
  -2   2  17        0.36        7.33      9.61 o 
 -10   3  17      174.75      209.23     36.86 o 
  -9   3  17       96.69      125.59     22.32 o 
  -8   3  17      437.00      478.47     34.78 o 
  -7   3  17       54.38       88.59     22.43 o 
  -6   3  17        0.52        8.93     10.30 o 
  -6   4  17      220.13      254.56     40.06 o 
  -5   4  17      436.51      496.53     46.24 o 
                                                 
